# Supplementary material for: Tetra­potassium cis-dioxido-trans-bis­(sulfato-κO)sulfato(κ2 O,O′)molybdate(VI)
Source: Acta Crystallogr Sect E Struct Rep Online. 2008 Feb 13;64(Pt 3):i20. doi: 10.1107/S1600536808003851 (PMC2960843; doi:10.1107/S1600536808003851)
Supplement: Supplementary file 1 [file e-64-00i20-sup1.cif]

##############################################################################
###                                                                        ###
###        Electronic paper (Acta Crystallographica Section E)             ###
###                                                                        ###
##############################################################################
#                                                                            #
# This CIF contains the data in a paper accepted for publication in Acta     #
# Crystallographica Section E. It conforms to the requirements of Notes      #
# for Authors for Section E, and has been peer reviewed under the auspices   #
# of the IUCr Commission on Journals.                                        #
#                                                                            #
# Full details of the Crystallographic Information File format               #
# are given in the paper "The Crystallographic Information File (CIF):       #
# a New Standard Archive File for Crystallography" by S. R. Hall, F. H.      #
# Allen and I. D. Brown [Acta Cryst. (1991), A47, 655-685].                  #
#                                                                            #
# The current version of the core CIF dictionary is obtainable from          #
# ftp://ftp.iucr.org/pub/cif_core.dic. The current version number is 2.1.    #
#                                                                            #
# Software is freely available for graphical display of the structure(s) in  #
# this CIF.  For information consult the CIF home page http://www.iucr.org/  #
# cif/home.html                                                              #
#                                                                            #
##############################################################################
                                             
data_global
_audit_creation_method     SHELXL-97
_journal_date_recd_electronic     2008-01-02
_journal_date_accepted     2008-02-05
_journal_name_full     'Acta Crystallographica, Section E'
_journal_year     2008
_journal_volume     64
_journal_issue      3
_journal_page_first     i20
_journal_page_last     i20
_journal_paper_category     QI
_journal_coeditor_code     BI2277
_publ_contact_author
;
Susan J. Cline Sch\"affer
The Technical University of Denmark
Department of Chemistry
Building 207
DK-2800 Lyngby
Denmark
;
_publ_contact_author_email     su@tgy.dk
_publ_contact_author_fax     '(+45) 4588 3136'
_publ_contact_author_phone     '(+45) 4525 2441'
_publ_section_title
;\
Tetrapotassium
<i>cis</i>-dioxido-<i>trans</i>-bis(sulfato-\k<i>O</i>)sulfato(\k^2^<i>O</i>,\
<i>O</i>')molybdate(VI)
;
loop_
    _publ_author_name
    _publ_author_footnote
    _publ_author_address
    'Susan J. Cline Sch\"affer'
;
Current address: T\%arnby Gymnasium & HF,
Tejn Alle 5,
DK-2770 Kastrup,
Denmark.
;
;
The Technical University of Denmark
Department of Chemistry
Building 207
DK-2800 Lyngby
Denmark
;
    'Rolf W. Berg' .
;
The Technical University of Denmark
Department of Chemistry
Building 207
DK-2800 Lyngby
Denmark
;
data_I
_chemical_name_systematic
;
Tetrapotassium <i>cis</i>-dioxido-<i>trans</i>-bis(sulfato-\
\k<i>O</i>)sulfato(\k^2^<i>O</i>,<i>O</i>')molybdate(VI)
;
_chemical_name_common     ?
_chemical_formula_moiety     '4(K +), Mo O14 S3 4-'
_chemical_formula_sum     'K4 Mo O14 S3'
_chemical_formula_structural     ?
_chemical_formula_analytical     ?
_chemical_formula_iupac     'K4 [Mo O2 (S O4)3]'
_chemical_formula_weight     572.52
_chemical_melting_point     ?
_symmetry_cell_setting     orthorhombic
_symmetry_space_group_name_H-M     'P n m a'
_symmetry_space_group_name_Hall     '-P 2ac 2n'
loop_
    _symmetry_equiv_pos_as_xyz
    'x, y, z'
    '-x+1/2, -y, z+1/2'
    '-x, y+1/2, -z'
    'x+1/2, -y+1/2, -z+1/2'
    '-x, -y, -z'
    'x-1/2, y, -z-1/2'
    'x, -y-1/2, z'
    '-x-1/2, y-1/2, z-1/2'
_cell_length_a     7.5931(5)
_cell_length_b     17.1276(11)
_cell_length_c     10.5132(7)
_cell_angle_alpha     90.00
_cell_angle_beta     90.00
_cell_angle_gamma     90.00
_cell_volume     1367.26(16)
_cell_formula_units_Z     4
_cell_measurement_reflns_used     9999
_cell_measurement_theta_min     2.3
_cell_measurement_theta_max     28.0
_cell_measurement_temperature     120(2)
_exptl_crystal_description     'tabular'
_exptl_crystal_colour     'colorless'
_exptl_crystal_size_max     0.28
_exptl_crystal_size_mid     0.18
_exptl_crystal_size_min     0.075
_exptl_crystal_density_diffrn     2.781
_exptl_crystal_density_meas     ?
_exptl_crystal_density_method     ?
_exptl_crystal_F_000     1112
_exptl_absorpt_coefficient_mu     2.706
_exptl_absorpt_correction_type     gaussian
_exptl_absorpt_process_details     '(XPREP; Bruker, 2002)'
_exptl_absorpt_correction_T_min     0.5123
_exptl_absorpt_correction_T_max     0.6837
_exptl_special_details
;
Five series of frames were filtered for statistical outliers then corrected
for absorption using XPREP in SHELXTL (Sheldrick, 2008)
before using SAINT & SADABS (Bruker, 2002) to sort, merge, and scale the
combined data. A series of identical frames was collected twice during the
experiment to monitor decay, and none was observed.
;
_diffrn_ambient_temperature     120(2)
_diffrn_radiation_type     'MoK\a'
_diffrn_radiation_wavelength     0.71073
_diffrn_radiation_source     'normal-focus sealed tube'
_diffrn_radiation_monochromator     'graphite'
_diffrn_measurement_device_type     'Bruker SMART APEX CCD'
_diffrn_measurement_method     \w
_diffrn_detector_area_resol_mean     ?
_diffrn_reflns_number     16179
_diffrn_reflns_av_R_equivalents     0.0185
_diffrn_reflns_av_sigmaI/netI     0.0105
_diffrn_reflns_theta_min     2.27
_diffrn_reflns_theta_max     27.98
_diffrn_reflns_theta_full     27.98
_diffrn_measured_fraction_theta_max     0.999
_diffrn_measured_fraction_theta_full     0.999
_diffrn_reflns_limit_h_min     -9
_diffrn_reflns_limit_h_max     10
_diffrn_reflns_limit_k_min     -22
_diffrn_reflns_limit_k_max     22
_diffrn_reflns_limit_l_min     -13
_diffrn_reflns_limit_l_max     13
_diffrn_standards_number     0
_diffrn_standards_interval_count     .
_diffrn_standards_interval_time     .
_diffrn_standards_decay_%     ?
_refine_special_details
;
 Refinement of F^2^ against ALL reflections.  The weighted R-factor wR and
 goodness of fit S are based on F^2^, conventional R-factors R are based
 on F, with F set to zero for negative F^2^. The threshold expression of
 F^2^ > 2sigma(F^2^) is used only for calculating R-factors(gt) etc. and is
 not relevant to the choice of reflections for refinement.  R-factors based
 on F^2^ are statistically about twice as large as those based on F, and R-
 factors based on ALL data will be even larger.
;
_reflns_number_total     1693
_reflns_number_gt     1681
_reflns_threshold_expression     I>2\s(I)
_refine_ls_structure_factor_coef     Fsqd
_refine_ls_matrix_type     full
_refine_ls_R_factor_all     0.0165
_refine_ls_R_factor_gt     0.0163
_refine_ls_wR_factor_gt     0.0409
_refine_ls_wR_factor_ref     0.0410
_refine_ls_goodness_of_fit_ref     1.107
_refine_ls_restrained_S_all     1.107
_refine_ls_number_reflns     1693
_refine_ls_number_parameters     110
_refine_ls_number_restraints     0
_refine_ls_hydrogen_treatment     noref
_refine_ls_weighting_scheme     calc
_refine_ls_weighting_details
         'calc w=1/[\s^2^(Fo^2^)+(0.0174P)^2^+1.7854P] where P=(Fo^2^+2Fc^2^)/3'
_atom_sites_solution_hydrogens     'no H-Atoms'
_atom_sites_solution_primary     direct
_atom_sites_solution_secondary     difmap
_refine_ls_shift/su_max     0.000
_refine_ls_shift/su_mean     0.000
_refine_diff_density_max     0.587
_refine_diff_density_min     -0.464
_refine_ls_extinction_method     'SHELXTL (Sheldrick, 2008)'
_refine_ls_extinction_coef     0.00164(15)
_refine_ls_extinction_expression
                                  'Fc^*^=kFc[1+0.001xFc^2^\l^3^/sin(2\q)]^-1/4^'
loop_
    _atom_type_symbol
    _atom_type_description
    _atom_type_scat_dispersion_real
    _atom_type_scat_dispersion_imag
    _atom_type_scat_source
    'K' 'K' 0.2009 0.2494
                         'International Tables Vol C Tables 4.2.6.8 and 6.1.1.4'
    'Mo' 'Mo' -1.6832 0.6857
                         'International Tables Vol C Tables 4.2.6.8 and 6.1.1.4'
    'O' 'O' 0.0106 0.0060
                         'International Tables Vol C Tables 4.2.6.8 and 6.1.1.4'
    'S' 'S' 0.1246 0.1234
                         'International Tables Vol C Tables 4.2.6.8 and 6.1.1.4'
_computing_data_collection     'SMART (Bruker, 2002)'
_computing_cell_refinement     'SAINT (Bruker, 2002)'
_computing_data_reduction     'SAINT (Bruker, 2002)'
_computing_structure_solution     'SHELXTL (Sheldrick, 2008)'
_computing_structure_refinement     'SHELXTL (Sheldrick, 2008)'
_computing_molecular_graphics     'SHELXTL (Sheldrick, 2008)'
_computing_publication_material     'SHELXTL (Sheldrick, 2008)'
loop_
    _atom_site_type_symbol
    _atom_site_label
    _atom_site_fract_x
    _atom_site_fract_y
    _atom_site_fract_z
    _atom_site_U_iso_or_equiv
    _atom_site_adp_type
    _atom_site_calc_flag
    _atom_site_refinement_flags
    _atom_site_occupancy
    _atom_site_disorder_assembly
    _atom_site_disorder_group
    K K1 0.43682(4) 0.08865(2) -0.24076(3) 0.01208(8) Uani d . 1 . .
    K K2 0.25655(5) 0.10844(2) 0.39352(3) 0.01644(9) Uani d . 1 . .
    Mo Mo1 0.32312(3) 0.2500 0.065899(18) 0.00961(7) Uani d S 1 . .
    S S1 0.62301(7) 0.2500 -0.09790(5) 0.00926(11) Uani d S 1 . .
    S S2 0.23382(5) 0.06574(2) 0.06161(3) 0.00949(9) Uani d . 1 . .
    O O1 0.3105(3) 0.2500 0.22628(17) 0.0209(4) Uani d S 1 . .
    O O2 0.1129(2) 0.2500 0.0135(2) 0.0219(4) Uani d S 1 . .
    O O3 0.4316(2) 0.2500 -0.13493(15) 0.0124(3) Uani d S 1 . .
    O O4 0.6095(2) 0.2500 0.04687(15) 0.0102(3) Uani d S 1 . .
    O O5 0.70888(16) 0.17874(7) -0.13903(11) 0.0135(2) Uani d . 1 . .
    O O6 0.36968(15) 0.13324(7) 0.05145(11) 0.0134(2) Uani d . 1 . .
    O O7 0.16034(17) 0.05557(8) -0.06586(11) 0.0161(3) Uani d . 1 . .
    O O8 0.10253(17) 0.08813(8) 0.15593(12) 0.0184(3) Uani d . 1 . .
    O O9 0.33322(16) -0.00276(7) 0.10186(13) 0.0176(3) Uani d . 1 . .
loop_
    _atom_site_aniso_label
    _atom_site_aniso_U_11
    _atom_site_aniso_U_22
    _atom_site_aniso_U_33
    _atom_site_aniso_U_12
    _atom_site_aniso_U_13
    _atom_site_aniso_U_23
    K1 0.01082(17) 0.01361(16) 0.01182(16) 0.00149(12) -0.00089(12) 0.00023(12)
    K2 0.02176(19) 0.01335(17) 0.01422(17) 0.00508(14) 0.00204(14) -0.00023(13)
    Mo1 0.00891(10) 0.00789(10) 0.01203(11) 0.000 0.00220(7) 0.000
    S1 0.0105(2) 0.0077(2) 0.0096(2) 0.000 0.0013(2) 0.000
    S2 0.01081(18) 0.00829(17) 0.00938(18) -0.00132(14) 0.00002(13) 0.00071(13)
    O1 0.0304(11) 0.0172(9) 0.0150(9) 0.000 0.0080(8) 0.000
    O2 0.0117(8) 0.0178(9) 0.0364(11) 0.000 -0.0020(8) 0.000
    O3 0.0119(8) 0.0139(8) 0.0115(7) 0.000 -0.0019(6) 0.000
    O4 0.0115(8) 0.0102(7) 0.0089(7) 0.000 0.0001(6) 0.000
    O5 0.0158(6) 0.0095(5) 0.0153(6) 0.0017(4) 0.0044(5) -0.0012(4)
    O6 0.0116(5) 0.0088(5) 0.0197(6) -0.0019(4) 0.0022(5) -0.0001(4)
    O7 0.0187(6) 0.0186(6) 0.0111(6) -0.0037(5) -0.0034(4) 0.0017(4)
    O8 0.0163(6) 0.0201(6) 0.0187(6) -0.0045(5) 0.0072(5) -0.0055(5)
    O9 0.0181(6) 0.0116(6) 0.0232(6) -0.0002(5) -0.0046(5) 0.0058(5)
_geom_special_details
;
 All esds (except the esd in the dihedral angle between two l.s. planes)
 are estimated using the full covariance matrix.  The cell esds are taken
 into account individually in the estimation of esds in distances, angles
 and torsion angles; correlations between esds in cell parameters are only
 used when they are defined by crystal symmetry.  An approximate (isotropic)
 treatment of cell esds is used for estimating esds involving l.s. planes.
;
loop_
    _geom_bond_atom_site_label_1
    _geom_bond_atom_site_label_2
    _geom_bond_site_symmetry_2
    _geom_bond_distance
    _geom_bond_publ_flag
    Mo1 O1 . 1.6889(18) y
    Mo1 O2 . 1.6883(18) y
    Mo1 O3 . 2.2665(17) y
    Mo1 O4 . 2.1837(16) y
    Mo1 O6 . 2.0365(12) y
    Mo1 O6 7_565 2.0365(12) ?
    S1 O3 . 1.5044(17) y
    S1 O4 . 1.5254(16) y
    S1 O5 . 1.4497(12) y
    S1 O5 7_565 1.4497(12) ?
    S2 O6 . 1.5532(12) y
    S2 O7 . 1.4621(12) y
    S2 O8 . 1.4575(13) y
    S2 O9 . 1.4577(12) y
    K1 O5 6 2.6408(12) y
    K1 O7 6_655 2.7083(12) ?
    K1 O9 5_655 2.7102(12) ?
    K1 O5 . 2.7915(13) ?
    K1 O7 . 2.8476(13) ?
    K1 O3 . 2.9794(7) ?
    K1 O9 2_554 3.0176(13) ?
    K1 O6 . 3.2064(12) ?
    K1 O8 2_554 3.2305(14) y
    K2 O8 6_656 2.7005(14) y
    K2 O4 6_556 2.7419(8) ?
    K2 O8 . 2.7799(14) ?
    K2 O5 6_556 2.8710(13) ?
    K2 O7 2 2.9106(14) ?
    K2 O9 2 2.9220(14) ?
    K2 O1 . 3.0229(11) ?
    K2 O6 6_556 3.0239(13) y
    O1 K2 7_565 3.0229(11) ?
    O3 K1 7_565 2.9794(7) ?
    O4 K2 4 2.7419(8) ?
    O4 K2 6_656 2.7419(8) ?
    O5 K1 6_655 2.6408(12) ?
    O5 K2 6_656 2.8710(13) ?
    O6 K2 6_656 3.0239(13) ?
    O7 K1 6 2.7083(12) ?
    O7 K2 2_554 2.9106(14) ?
    O8 K2 6_556 2.7005(14) ?
    O8 K1 2 3.2305(14) ?
    O9 K1 5_655 2.7102(12) ?
    O9 K2 2_554 2.9220(13) ?
    O9 K1 2 3.0176(13) ?
loop_
    _geom_angle_atom_site_label_1
    _geom_angle_atom_site_label_2
    _geom_angle_atom_site_label_3
    _geom_angle_site_symmetry_1
    _geom_angle_site_symmetry_3
    _geom_angle
    _geom_angle_publ_flag
    O5 K1 O7 6 6_655 100.00(4) ?
    O5 K1 O9 6 5_655 175.76(4) ?
    O7 K1 O9 6_655 5_655 83.52(4) ?
    O5 K1 O5 6 . 110.20(4) ?
    O7 K1 O5 6_655 . 86.53(4) ?
    O9 K1 O5 5_655 . 67.47(4) ?
    O5 K1 O7 6 . 86.68(4) ?
    O7 K1 O7 6_655 . 154.84(5) ?
    O9 K1 O7 5_655 . 91.09(4) ?
    O5 K1 O7 . . 114.09(4) ?
    O5 K1 O3 6 . 68.16(4) ?
    O7 K1 O3 6_655 . 118.86(4) ?
    O9 K1 O3 5_655 . 108.11(4) ?
    O5 K1 O3 . . 49.76(4) ?
    O7 K1 O3 . . 86.20(4) ?
    O5 K1 O9 6 2_554 64.98(4) ?
    O7 K1 O9 6_655 2_554 84.97(4) ?
    O9 K1 O9 5_655 2_554 117.94(5) ?
    O5 K1 O9 . 2_554 169.23(4) ?
    O7 K1 O9 . 2_554 75.89(4) ?
    O3 K1 O9 . 2_554 130.39(4) ?
    O5 K1 O6 6 . 102.42(4) ?
    O7 K1 O6 6_655 . 150.31(4) ?
    O9 K1 O6 5_655 . 73.47(4) ?
    O5 K1 O6 . . 67.60(3) ?
    O7 K1 O6 . . 46.49(3) ?
    O3 K1 O6 . . 54.49(4) ?
    O9 K1 O6 2_554 . 122.24(3) ?
    O5 K1 O8 6 2_554 109.03(4) ?
    O7 K1 O8 6_655 2_554 67.02(4) ?
    O9 K1 O8 5_655 2_554 74.46(4) ?
    O5 K1 O8 . 2_554 135.67(3) ?
    O7 K1 O8 . 2_554 87.85(4) ?
    O3 K1 O8 . 2_554 173.55(4) ?
    O9 K1 O8 2_554 2_554 45.24(3) ?
    O6 K1 O8 . 2_554 122.05(3) ?
    O8 K2 O4 6_656 6_556 123.65(4) ?
    O8 K2 O8 6_656 . 102.72(3) ?
    O4 K2 O8 6_556 . 98.32(4) ?
    O8 K2 O5 6_656 6_556 110.47(4) ?
    O4 K2 O5 6_556 6_556 51.12(4) ?
    O8 K2 O5 . 6_556 143.83(4) ?
    O8 K2 O7 6_656 2 72.12(4) ?
    O4 K2 O7 6_556 2 155.26(4) ?
    O8 K2 O7 . 2 95.87(4) ?
    O5 K2 O7 6_556 2 107.47(3) ?
    O8 K2 O9 6_656 2 106.95(4) ?
    O4 K2 O9 6_556 2 106.35(4) ?
    O8 K2 O9 . 2 119.86(4) ?
    O5 K2 O9 6_556 2 63.67(3) ?
    O7 K2 O9 2 2 48.91(3) ?
    O8 K2 O1 6_656 . 81.93(5) ?
    O4 K2 O1 6_556 . 58.59(4) ?
    O8 K2 O1 . . 68.58(4) ?
    O5 K2 O1 6_556 . 101.75(4) ?
    O7 K2 O1 2 . 146.11(4) ?
    O9 K2 O1 2 . 164.67(4) ?
    O8 K2 O6 6_656 6_556 179.32(4) ?
    O4 K2 O6 6_556 6_556 55.70(4) ?
    O8 K2 O6 . 6_556 77.34(4) ?
    O5 K2 O6 6_556 6_556 69.31(3) ?
    O7 K2 O6 2 6_556 108.55(3) ?
    O9 K2 O6 2 6_556 73.56(3) ?
    O1 K2 O6 . 6_556 97.48(4) ?
    O2 Mo1 O1 . . 105.77(10) y
    O2 Mo1 O6 . . 98.04(4) y
    O1 Mo1 O6 . . 94.84(4) y
    O2 Mo1 O6 . 7_565 98.04(4) ?
    O1 Mo1 O6 . 7_565 94.84(4) ?
    O6 Mo1 O6 . 7_565 158.22(7) y
    O2 Mo1 O4 . . 155.71(8) y
    O1 Mo1 O4 . . 98.52(8) y
    O6 Mo1 O4 . . 79.65(3) y
    O6 Mo1 O4 7_565 . 79.65(3) ?
    O2 Mo1 O3 . . 92.29(8) y
    O1 Mo1 O3 . . 161.94(8) y
    O6 Mo1 O3 . . 82.38(3) y
    O6 Mo1 O3 7_565 . 82.38(3) ?
    O4 Mo1 O3 . . 63.43(6) y
    O3 S1 O4 . . 101.14(9) y
    O5 S1 O5 . 7_565 114.68(10) y
    O5 S1 O3 . . 110.93(6) ?
    O5 S1 O3 7_565 . 110.93(6) ?
    O5 S1 O4 . . 109.14(6) ?
    O5 S1 O4 7_565 . 109.14(6) ?
    O8 S2 O9 . . 111.62(8) ?
    O8 S2 O7 . . 113.20(8) ?
    O9 S2 O7 . . 111.58(8) ?
    O8 S2 O6 . . 107.77(7) ?
    O9 S2 O6 . . 105.97(7) ?
    O7 S2 O6 . . 106.20(7) ?
    Mo1 O1 K2 . 7_565 126.04(3) ?
    Mo1 O1 K2 . . 126.04(3) ?
    K2 O1 K2 7_565 . 106.66(6) ?
    S1 O3 Mo1 . . 96.32(8) ?
    S1 O3 K1 . . 94.81(4) ?
    Mo1 O3 K1 . . 110.65(3) ?
    S1 O3 K1 . 7_565 94.81(4) ?
    Mo1 O3 K1 . 7_565 110.65(3) ?
    K1 O3 K1 . 7_565 136.12(6) ?
    S1 O4 Mo1 . . 99.11(8) ?
    S1 O4 K2 . 4 101.58(4) ?
    Mo1 O4 K2 . 4 112.62(4) ?
    S1 O4 K2 . 6_656 101.58(4) ?
    Mo1 O4 K2 . 6_656 112.62(4) ?
    K2 O4 K2 4 6_656 124.32(6) ?
    S1 O5 K1 . 6_655 158.35(7) ?
    S1 O5 K1 . . 104.29(6) ?
    K1 O5 K1 6_655 . 88.78(4) ?
    S1 O5 K2 . 6_656 98.14(6) ?
    K1 O5 K2 6_655 6_656 95.88(4) ?
    K1 O5 K2 . 6_656 101.88(4) ?
    S2 O6 Mo1 . . 127.63(7) ?
    S2 O6 K2 . 6_656 121.83(6) ?
    Mo1 O6 K2 . 6_656 107.00(5) ?
    S2 O6 K1 . . 89.66(5) ?
    Mo1 O6 K1 . . 109.45(5) ?
    K2 O6 K1 6_656 . 89.74(3) ?
    S2 O7 K1 . 6 154.47(8) ?
    S2 O7 K1 . . 106.67(6) ?
    K1 O7 K1 6 . 86.31(3) ?
    S2 O7 K2 . 2_554 99.59(6) ?
    K1 O7 K2 6 2_554 103.16(4) ?
    K1 O7 K2 . 2_554 86.41(4) ?
    S2 O8 K2 . 6_556 124.63(7) ?
    S2 O8 K2 . . 110.89(7) ?
    K2 O8 K2 6_556 . 124.48(5) ?
    S2 O8 K1 . 2 92.60(6) ?
    K2 O8 K1 6_556 2 95.48(4) ?
    K2 O8 K1 . 2 81.61(4) ?
    S2 O9 K1 . 5_655 157.94(8) ?
    S2 O9 K2 . 2_554 99.22(6) ?
    K1 O9 K2 5_655 2_554 102.59(4) ?
    S2 O9 K1 . 2 101.52(6) ?
    K1 O9 K1 5_655 2 82.98(3) ?
    K2 O9 K1 2_554 2 87.16(3) ?
