# Supplementary material for: Tetra­potassium cis-dioxido-trans-bis­(sulfato-κO)sulfato(κ2 O,O′)molybdate(VI)
Source: Acta Crystallogr Sect E Struct Rep Online. 2008 Feb 13;64(Pt 3):i20. doi: 10.1107/S1600536808003851 (PMC2960843; doi:10.1107/S1600536808003851)
Supplement: Supplementary file 2 [file e-64-00i20-Isup2.hkl]

# 
# h,k,l, Fc-squared, Fo-squared, sigma(Fo-squared) and status flag 
# 
data_I
_shelx_title ' s08aasx in Pnma' 
_shelx_refln_list_code          4 
_shelx_F_calc_maximum      485.41 
_exptl_crystal_F_000      1112.00 
_reflns_d_resolution_high  0.7574 
 
loop_ 
 _symmetry_equiv_pos_as_xyz 
 'x, y, z' 
 '-x+1/2, -y, z+1/2' 
 '-x, y+1/2, -z' 
 'x+1/2, -y+1/2, -z+1/2' 
 '-x, -y, -z' 
 'x-1/2, y, -z-1/2' 
 'x, -y-1/2, z' 
 '-x-1/2, y-1/2, z-1/2' 
 
_cell_length_a     7.5931 
_cell_length_b    17.1276 
_cell_length_c    10.5132 
_cell_angle_alpha  90.000 
_cell_angle_beta   90.000 
_cell_angle_gamma  90.000 
 
_shelx_F_squared_multiplier     1.000 
 
loop_ 
 _refln_index_h 
 _refln_index_k 
 _refln_index_l 
 _refln_F_squared_calc 
 _refln_F_squared_meas 
 _refln_F_squared_sigma 
 _refln_observed_status 
   2   0   0    88579.72    80732.21   2151.19 o 
   4   0   0     1020.18     1201.89     19.06 o 
   6   0   0     3713.51     3591.68     45.95 o 
   8   0   0      147.17      171.54     19.12 o 
  10   0   0     2506.06     2456.20     97.70 o 
   2   1   0     3766.91     3585.66     29.77 o 
   4   1   0     1865.90     1735.35     17.19 o 
   6   1   0     7133.65     7277.08     56.02 o 
   8   1   0     3521.19     3484.68     48.40 o 
  10   1   0     8678.45     8918.21    159.97 o 
   0   2   0     5182.82     5249.15     67.39 o 
   2   2   0      129.35      105.83      3.82 o 
   4   2   0    11705.07    11992.99     81.19 o 
   6   2   0     9393.73     9633.45     71.82 o 
   8   2   0     1374.00     1355.98     27.48 o 
   2   3   0      500.25      531.34      8.35 o 
   4   3   0    45204.54    45827.11    288.02 o 
   6   3   0     2828.10     2778.43     30.96 o 
   8   3   0      524.63      485.06     15.98 o 
   0   4   0     4480.77     4440.13     59.94 o 
   2   4   0     1064.57     1077.92     12.24 o 
   4   4   0    21205.98    21310.35    131.35 o 
   6   4   0    27073.46    27564.51    195.74 o 
   8   4   0     3425.77     3303.43     47.68 o 
   2   5   0      976.60     1248.76     12.64 o 
   4   5   0     1819.47     1682.92     16.22 o 
   6   5   0    10478.14    10260.37    110.76 o 
   8   5   0     2788.19     2876.82     38.55 o 
   0   6   0   235625.97   219654.16   3739.41 o 
   2   6   0     3837.13     3307.28     27.20 o 
   4   6   0      379.20      382.34      6.66 o 
   6   6   0     5247.99     5050.10     87.36 o 
   8   6   0      542.17      550.63     15.32 o 
   2   7   0    17817.24    18352.85    125.68 o 
   4   7   0    13052.20    13436.45    101.42 o 
   6   7   0    19883.75    19997.05    226.11 o 
   8   7   0      626.81      614.30     18.03 o 
   0   8   0    34820.09    35189.16    429.58 o 
   2   8   0     1833.33     1688.77     19.22 o 
   4   8   0    13336.26    13637.99    118.24 o 
   6   8   0     6932.34     7012.92     67.78 o 
   8   8   0      230.69      241.54     14.82 o 
   2   9   0     2814.08     3078.39     27.45 o 
   4   9   0    30079.96    31393.23    236.45 o 
   6   9   0     1692.95     1695.83     25.99 o 
   8   9   0       55.30       69.51      8.35 o 
   0  10   0     7584.16     7798.90    108.90 o 
   2  10   0     4033.61     3930.68     36.13 o 
   4  10   0     9502.89     9613.51     89.71 o 
   6  10   0    11221.73    11526.24    101.87 o 
   8  10   0       15.04       26.83      6.26 o 
   2  11   0        3.69        7.43      2.05 o 
   4  11   0     1190.22     1119.63     20.73 o 
   6  11   0     1627.77     1472.40     30.03 o 
   8  11   0     4759.04     4855.42     70.29 o 
   0  12   0    66864.91    64814.81   1070.95 o 
   2  12   0      124.91      124.14      5.38 o 
   4  12   0     4585.08     4643.11     59.21 o 
   6  12   0      288.08      278.73     12.52 o 
   8  12   0     6036.78     5898.59     81.34 o 
   2  13   0     2018.93     2122.13     28.28 o 
   4  13   0     2319.89     2428.25     40.44 o 
   6  13   0    13101.30    13286.62    129.79 o 
   8  13   0      791.83      734.46     28.31 o 
   0  14   0    19307.36    20221.66    293.68 o 
   2  14   0     3800.34     3727.04     48.41 o 
   4  14   0      331.12      295.94     17.29 o 
   6  14   0      668.44      633.56     18.53 o 
   2  15   0       19.64       22.84      3.96 o 
   4  15   0     9530.93     9536.11    108.66 o 
   6  15   0      713.00      728.98     20.29 o 
   0  16   0    27423.73    27615.90    577.04 o 
   2  16   0    18812.11    19056.70    184.29 o 
   4  16   0      728.40      728.19     21.00 o 
   6  16   0     4228.12     4043.87     61.98 o 
   2  17   0      832.11      807.11     22.40 o 
   4  17   0     2353.61     2153.09     39.66 o 
   6  17   0      358.52      344.98     19.79 o 
   0  18   0     6966.32     7127.54    120.45 o 
   2  18   0     4312.69     4343.66     59.38 o 
   4  18   0    11550.12    11383.76    129.75 o 
   6  18   0     1592.51     1503.93     41.99 o 
   2  19   0     3678.08     3736.26     82.83 o 
   4  19   0     2152.00     2120.45     49.14 o 
   0  20   0    12840.06    13084.93    297.74 o 
   2  20   0      933.84      886.24     41.19 o 
   4  20   0     1872.43     1858.98     46.50 o 
   2  21   0      123.66      165.49     17.50 o 
   0  22   0     6455.57     6520.35    121.21 o 
   2  22   0     9980.95    10732.40    268.28 o 
   1   0   1    15135.79    15148.25    121.11 o 
   2   0   1      282.58      273.81      4.63 o 
   3   0   1    17446.12    18000.22    115.82 o 
   4   0   1    49914.23    51977.25    334.67 o 
   5   0   1      328.59      302.06      6.91 o 
   6   0   1      833.13      786.80     12.36 o 
   7   0   1     2505.08     2544.91     30.05 o 
   8   0   1     1121.58     1082.38     23.87 o 
   9   0   1     4590.04     4561.02     69.29 o 
   0   1   1     1196.16     1223.54      9.60 o 
   1   1   1    10572.82    10785.27     51.11 o 
   2   1   1    17160.08    17294.65     80.32 o 
   3   1   1     1432.22     1691.08     10.62 o 
   4   1   1      424.46      379.05      5.05 o 
   5   1   1     5159.71     5237.89     29.30 o 
   6   1   1      908.56      887.90      9.37 o 
   7   1   1     6728.95     6843.36     42.90 o 
   8   1   1      519.16      507.85     11.41 o 
   9   1   1     1307.28     1378.99     23.69 o 
   1   2   1    18265.28    18841.76     86.43 o 
   2   2   1     9843.04     9670.17     46.79 o 
   3   2   1    25690.80    26019.37    116.68 o 
   4   2   1      374.23      381.89      4.86 o 
   5   2   1     3673.91     3616.62     23.21 o 
   6   2   1     1020.67      960.91     10.46 o 
   7   2   1      186.95      167.23      5.57 o 
   8   2   1      137.35      131.46      6.88 o 
   9   2   1       31.83       38.27      4.69 o 
   0   3   1      258.10      252.48      5.50 o 
   1   3   1       66.82       33.92      2.40 o 
   2   3   1    11631.65    11563.84     52.42 o 
   3   3   1     5459.78     5810.18     29.48 o 
   4   3   1     2075.69     1974.04     12.99 o 
   5   3   1      107.39      108.25      3.63 o 
   6   3   1     3512.28     3436.77     23.56 o 
   7   3   1     7662.77     7747.42     49.33 o 
   8   3   1    13870.96    14239.37     98.16 o 
   9   3   1     1768.38     1839.91     24.70 o 
   1   4   1     9699.55     9822.25     45.41 o 
   2   4   1    18012.61    18436.38     89.19 o 
   3   4   1    17382.06    17381.56     79.82 o 
   4   4   1      129.03      157.32      5.40 o 
   5   4   1     4100.84     4106.86     24.89 o 
   6   4   1      322.12      332.66      6.43 o 
   7   4   1       65.45       75.38      4.86 o 
   8   4   1      484.63      486.72     10.68 o 
   9   4   1      860.33      854.76     17.25 o 
   0   5   1      236.24      185.69      5.84 o 
   1   5   1    48971.75    48127.54    433.08 o 
   2   5   1     9324.65     9581.32     46.85 o 
   3   5   1    16255.05    16675.09     79.53 o 
   4   5   1      903.28      850.09      7.86 o 
   5   5   1      610.35      614.63      7.81 o 
   6   5   1     1352.83     1317.42     14.17 o 
   7   5   1     3022.82     3042.29     26.80 o 
   8   5   1      174.74      191.56      7.54 o 
   9   5   1      575.18      643.84     15.04 o 
   1   6   1      652.10      489.07      5.60 o 
   2   6   1     6226.74     7022.05     38.47 o 
   3   6   1      584.05      396.72      5.00 o 
   4   6   1    13683.30    13755.76     68.28 o 
   5   6   1       11.01       16.50      2.80 o 
   6   6   1     2248.87     2219.28     20.14 o 
   7   6   1      886.93      919.33     13.31 o 
   8   6   1     1108.06     1093.75     17.51 o 
   9   6   1     3356.37     3396.12     38.81 o 
   0   7   1     9127.21     9804.39     90.74 o 
   1   7   1      222.20      257.56      5.86 o 
   2   7   1    28265.23    29837.20    147.97 o 
   3   7   1     2974.81     3015.32     18.80 o 
   4   7   1     1139.02     1104.14     10.39 o 
   5   7   1     6353.67     6473.71     42.26 o 
   6   7   1     1409.98     1372.13     15.29 o 
   7   7   1    11568.86    11851.34     77.88 o 
   8   7   1      323.14      339.25      9.11 o 
   9   7   1     4846.63     5087.74     54.11 o 
   1   8   1    18279.93    19337.47    105.31 o 
   2   8   1     7756.68     7980.05     45.28 o 
   3   8   1    30277.02    31608.28    151.45 o 
   4   8   1     1758.74     1776.18     13.72 o 
   5   8   1     1663.22     1705.73     16.23 o 
   6   8   1       75.20       83.63      4.59 o 
   7   8   1      544.44      506.12     10.98 o 
   8   8   1        4.81       20.99      5.26 o 
   9   8   1      599.49      554.17     16.29 o 
   0   9   1     8364.41     8614.03     83.02 o 
   1   9   1     4442.20     4620.24     31.47 o 
   2   9   1      267.64      227.61      3.98 o 
   3   9   1      283.59      302.80      4.97 o 
   4   9   1        0.60        9.84      1.79 o 
   5   9   1     3272.89     3266.07     24.41 o 
   6   9   1      330.13      324.06      7.97 o 
   7   9   1     6930.98     7014.39     54.82 o 
   8   9   1     6553.72     6548.67     56.98 o 
   9   9   1     1098.84     1130.87     23.44 o 
   1  10   1     3520.08     3510.68     25.91 o 
   2  10   1     8791.76     8732.26     47.97 o 
   3  10   1     4244.97     4128.12     30.12 o 
   4  10   1      443.60      450.29      8.18 o 
   5  10   1        9.57       17.68      4.55 o 
   6  10   1       43.30       65.13      5.65 o 
   7  10   1      190.73      218.41      8.21 o 
   8  10   1      322.22      328.99     11.15 o 
   0  11   1       96.64       78.41      5.82 o 
   1  11   1    35660.14    36686.07    206.04 o 
   2  11   1      416.55      433.22      6.51 o 
   3  11   1    14928.54    15488.87     88.63 o 
   4  11   1       66.78       77.60      4.04 o 
   5  11   1     1642.08     1558.55     19.24 o 
   6  11   1     2184.27     2154.82     24.21 o 
   7  11   1      394.52      417.52     11.05 o 
   8  11   1      766.66      775.73     18.27 o 
   1  12   1     3730.39     3765.38     28.68 o 
   2  12   1      200.73      210.06      5.00 o 
   3  12   1    10276.94    10315.05     60.84 o 
   4  12   1    12124.06    12053.17     78.59 o 
   5  12   1     3368.15     3267.76     29.53 o 
   6  12   1      442.80      440.04     10.95 o 
   7  12   1       14.97       20.51      3.77 o 
   8  12   1      658.99      649.94     16.95 o 
   0  13   1      880.16      836.96     17.26 o 
   1  13   1     2828.14     2664.92     22.88 o 
   2  13   1     3180.73     3234.34     27.45 o 
   3  13   1     1651.74     1545.31     17.86 o 
   4  13   1        6.69        8.93      2.33 o 
   5  13   1     2506.31     2520.03     26.48 o 
   6  13   1     2471.53     2347.97     27.97 o 
   7  13   1     9170.42     9363.73     79.63 o 
   8  13   1      104.54      116.91      8.77 o 
   1  14   1     2290.81     2339.22     31.22 o 
   2  14   1     1740.83     1753.53     20.41 o 
   3  14   1     6021.28     6222.81     48.32 o 
   4  14   1     2423.12     2364.58     26.00 o 
   5  14   1     2268.36     2258.46     28.60 o 
   6  14   1      583.59      553.99     13.80 o 
   7  14   1      329.34      357.38     12.05 o 
   0  15   1     4712.90     4783.80     52.91 o 
   1  15   1      455.65      476.59      9.32 o 
   2  15   1      106.61      113.66      5.40 o 
   3  15   1        0.58       11.14      2.66 o 
   4  15   1      860.87      787.82     16.02 o 
   5  15   1     3092.78     3013.25     37.46 o 
   6  15   1      176.74      169.03      9.53 o 
   7  15   1     6811.10     6867.10     69.11 o 
   1  16   1     3301.06     3347.48     33.26 o 
   2  16   1     8345.03     8332.81     61.43 o 
   3  16   1     5635.30     5498.52     49.33 o 
   4  16   1        1.74        6.22      3.03 o 
   5  16   1       13.84       12.07      3.77 o 
   6  16   1      305.13      294.22     11.22 o 
   7  16   1     1045.22     1074.04     22.61 o 
   0  17   1       69.50       87.45      7.09 o 
   1  17   1    11795.59    11974.06     88.28 o 
   2  17   1       49.46       59.64      4.87 o 
   3  17   1     4660.67     4617.52     44.37 o 
   4  17   1      137.05      145.54      9.27 o 
   5  17   1      350.17      362.96     12.17 o 
   6  17   1     1324.57     1307.95     26.13 o 
   1  18   1     2838.42     2903.19     30.18 o 
   2  18   1      158.60      159.45      7.09 o 
   3  18   1     6379.51     6279.10     96.23 o 
   4  18   1     3167.21     3033.45     43.82 o 
   5  18   1     1022.78      985.91     20.90 o 
   6  18   1      516.81      532.06     21.09 o 
   0  19   1     1099.23     1122.40     26.62 o 
   1  19   1      549.45      592.67     15.20 o 
   2  19   1      767.92      766.45     15.44 o 
   3  19   1       63.78       65.67      6.85 o 
   4  19   1      512.52      493.36     15.44 o 
   5  19   1     1469.57     1414.08     26.00 o 
   1  20   1     1357.08     1404.30     23.53 o 
   2  20   1      749.67      779.92     17.43 o 
   3  20   1     3470.69     3459.88     45.85 o 
   4  20   1     1339.17     1307.44     28.85 o 
   0  21   1     5090.17     5179.90     83.72 o 
   1  21   1      893.28      868.07     17.73 o 
   2  21   1     1394.19     1385.35     27.06 o 
   3  21   1      792.91      830.80     20.57 o 
   1  22   1      456.45      487.55     14.58 o 
   2  22   1     1791.86     1803.72     32.47 o 
   0   0   2    35626.43    35358.47    328.37 o 
   1   0   2    33221.06    33967.14    533.35 o 
   2   0   2    52282.07    50602.18    336.50 o 
   3   0   2      974.71      953.35     10.65 o 
   4   0   2      735.26      791.70      9.62 o 
   5   0   2    14145.77    14675.96    168.89 o 
   6   0   2     4024.96     4075.16     42.98 o 
   7   0   2     1784.04     1829.12     24.64 o 
   8   0   2     4734.61     4756.47     59.89 o 
   9   0   2      665.60      648.85     22.37 o 
   1   1   2      758.08      824.73      6.60 o 
   2   1   2      540.55      617.35      5.11 o 
   3   1   2     2713.20     2669.16     15.03 o 
   4   1   2    10993.63    11177.78     52.38 o 
   5   1   2     2301.45     2264.86     16.12 o 
   6   1   2        0.04        8.12      1.86 o 
   7   1   2     1679.47     1602.01     16.05 o 
   8   1   2     1088.72     1090.69     16.12 o 
   9   1   2     4346.26     4305.20     47.19 o 
   0   2   2     9382.48     9500.52     66.00 o 
   1   2   2     9411.68     9501.55     45.54 o 
   2   2   2     5796.86     6182.31     32.47 o 
   3   2   2      497.05      621.67      7.75 o 
   4   2   2     7533.66     7811.69     39.51 o 
   5   2   2     5193.34     5377.73     29.12 o 
   6   2   2      591.34      600.92      8.18 o 
   7   2   2     2339.63     2353.02     25.49 o 
   8   2   2     2228.28     2208.15     24.18 o 
   9   2   2      177.46      176.39      9.45 o 
   1   3   2      749.20      768.58      5.81 o 
   2   3   2     5190.32     4769.43     25.99 o 
   3   3   2     4317.76     4297.76     24.19 o 
   4   3   2      244.68      217.24      4.17 o 
   5   3   2     5928.49     5915.56     34.17 o 
   6   3   2    12421.44    12663.49     66.31 o 
   7   3   2     2587.13     2566.71     23.96 o 
   8   3   2      321.38      324.93      8.93 o 
   9   3   2       72.46       98.51      7.50 o 
   0   4   2    26078.06    26260.73    207.05 o 
   1   4   2    39000.25    37877.89    340.45 o 
   2   4   2     1388.50     1468.24      9.36 o 
   3   4   2    12667.08    13536.70     70.79 o 
   4   4   2     3856.74     3904.70     24.28 o 
   5   4   2      384.01      370.29      5.91 o 
   6   4   2      564.20      551.84      8.04 o 
   7   4   2      573.10      558.37      9.91 o 
   8   4   2     3993.28     3959.83     37.55 o 
   9   4   2      200.91      236.86     10.10 o 
   1   5   2      186.15      182.06      3.96 o 
   2   5   2     7832.97     8860.43     46.89 o 
   3   5   2     5878.74     6002.77     34.90 o 
   4   5   2     2491.40     2339.07     16.72 o 
   5   5   2     8797.49     8775.17     75.49 o 
   6   5   2      226.61      221.61      5.54 o 
   7   5   2       15.15       29.89      6.81 o 
   8   5   2     1566.73     1577.99     21.66 o 
   9   5   2     3516.34     3635.24     40.26 o 
   0   6   2     3086.85     2860.77     25.71 o 
   1   6   2      251.08      127.46      3.66 o 
   2   6   2    25490.37    25735.66    119.80 o 
   3   6   2      880.82      931.82      9.25 o 
   4   6   2       78.79       79.39      3.23 o 
   5   6   2     3654.99     3720.53     37.55 o 
   6   6   2     2482.33     2464.72     20.46 o 
   7   6   2      126.97      165.67      6.61 o 
   8   6   2     1976.65     2028.52     25.14 o 
   9   6   2      128.65      138.31      8.31 o 
   1   7   2      335.35      358.57      4.82 o 
   2   7   2       42.06       53.93      2.39 o 
   3   7   2     4577.21     4574.44     25.81 o 
   4   7   2    14024.00    13821.13    186.79 o 
   5   7   2     8084.07     8083.66     50.21 o 
   6   7   2       16.12       25.88      2.95 o 
   7   7   2       13.20       25.02      3.97 o 
   8   7   2      594.99      596.01     13.59 o 
   9   7   2     1322.49     1308.25     23.28 o 
   0   8   2    11846.04    12449.43    107.49 o 
   1   8   2       47.94       54.34      2.45 o 
   2   8   2      444.52      463.89      5.90 o 
   3   8   2    11557.57    11691.68     63.65 o 
   4   8   2     7826.39     7982.74     54.88 o 
   5   8   2    29211.64    29710.36    169.41 o 
   6   8   2     1741.25     1738.36     19.49 o 
   7   8   2     9046.12     9191.74     66.31 o 
   8   8   2     1047.07     1055.37     18.54 o 
   9   8   2      727.79      761.52     18.80 o 
   1   9   2     2455.94     2555.42     18.44 o 
   2   9   2     5587.62     5541.08     31.27 o 
   3   9   2     7302.00     7644.33     56.90 o 
   4   9   2       16.52       30.00      2.77 o 
   5   9   2     3482.18     3553.33     29.46 o 
   6   9   2     4858.46     4921.90     39.29 o 
   7   9   2      491.75      512.31     10.77 o 
   8   9   2      350.00      345.88     10.61 o 
   9   9   2      355.22      359.16     13.59 o 
   0  10   2    36232.82    37260.67    335.27 o 
   1  10   2    15527.80    15370.21     87.69 o 
   2  10   2        2.98       11.61      1.42 o 
   3  10   2     7618.30     7502.04     46.88 o 
   4  10   2     2331.49     2269.33     25.62 o 
   5  10   2      537.86      513.68      9.95 o 
   6  10   2        2.61        5.18      2.35 o 
   7  10   2      419.56      433.81     10.68 o 
   8  10   2     1331.29     1285.39     24.64 o 
   1  11   2        3.21        8.26      1.65 o 
   2  11   2      381.89      416.39      6.51 o 
   3  11   2     2669.94     2570.67     20.41 o 
   4  11   2     1405.63     1336.40     16.19 o 
   5  11   2     3377.32     3307.84     31.48 o 
   6  11   2       82.43       77.19      5.24 o 
   7  11   2      102.86      115.69      7.00 o 
   8  11   2     1938.48     1983.40     30.62 o 
   0  12   2       27.44       29.97      3.75 o 
   1  12   2    20676.06    20903.09    123.70 o 
   2  12   2     5007.11     4980.64     32.89 o 
   3  12   2     1504.95     1435.30     16.05 o 
   4  12   2      207.04      208.94      6.66 o 
   5  12   2     2380.33     2333.67     27.48 o 
   6  12   2     3602.11     3551.99     38.28 o 
   7  12   2      539.03      532.07     13.68 o 
   8  12   2      242.87      271.90     11.45 o 
   1  13   2     1210.38     1161.78     13.63 o 
   2  13   2      357.82      342.20      8.20 o 
   3  13   2      223.72      263.81      6.96 o 
   4  13   2    11194.17    11356.66     84.68 o 
   5  13   2     4438.24     4458.79     46.27 o 
   6  13   2      617.87      628.04     14.31 o 
   7  13   2      142.88      153.42     10.12 o 
   8  13   2       60.16       68.24      6.99 o 
   0  14   2     1042.72     1058.77     26.03 o 
   1  14   2      660.43      610.91     14.90 o 
   2  14   2       19.64       34.68      4.92 o 
   3  14   2     3662.16     3662.10     31.73 o 
   4  14   2     1670.50     1686.51     19.99 o 
   5  14   2     9507.46     9394.29     81.06 o 
   6  14   2     1033.90     1036.82     20.58 o 
   7  14   2     5517.31     5437.74     58.09 o 
   1  15   2      347.83      344.41      7.60 o 
   2  15   2     1263.80     1249.63     15.78 o 
   3  15   2     1438.13     1447.68     18.86 o 
   4  15   2        2.68       12.64      2.94 o 
   5  15   2      564.97      578.32     15.86 o 
   6  15   2     3388.07     3344.74     41.60 o 
   7  15   2      229.72      240.71     11.57 o 
   0  16   2    26902.97    27534.16    234.04 o 
   1  16   2    13082.48    13108.22     84.48 o 
   2  16   2      627.29      610.65     11.03 o 
   3  16   2     2054.39     1900.94     26.24 o 
   4  16   2      374.95      388.81     12.83 o 
   5  16   2      362.89      357.24     12.92 o 
   6  16   2      129.27      143.16      9.18 o 
   1  17   2       12.78       18.70      3.07 o 
   2  17   2      392.42      398.50     10.43 o 
   3  17   2      824.34      804.86     15.56 o 
   4  17   2      929.45      895.18     20.24 o 
   5  17   2      972.44      939.51     23.27 o 
   6  17   2       48.11       53.25      6.17 o 
   0  18   2      113.78      119.53      7.43 o 
   1  18   2     7515.92     7634.06     51.89 o 
   2  18   2      419.85      435.85     11.39 o 
   3  18   2      367.57      366.98     11.63 o 
   4  18   2     1859.04     1865.61     31.25 o 
   5  18   2      707.43      689.05     20.20 o 
   1  19   2        0.20        8.58      2.47 o 
   2  19   2        9.38       12.65      3.82 o 
   3  19   2     2721.73     2685.28     38.49 o 
   4  19   2     6531.43     6607.83     71.78 o 
   5  19   2     5776.93     5908.53     82.29 o 
   0  20   2     1823.12     1846.47     37.01 o 
   1  20   2      100.71      100.90      6.51 o 
   2  20   2      480.57      483.04     13.91 o 
   3  20   2      957.10      983.40     22.17 o 
   4  20   2      790.93      774.24     20.12 o 
   1  21   2       47.53       54.68      6.79 o 
   2  21   2      110.16      119.43      8.42 o 
   3  21   2      692.63      695.62     18.89 o 
   0  22   2    10593.63    11321.86    130.59 o 
   1  22   2      381.00      388.02     14.35 o 
   1   0   3      111.83       95.01      3.73 o 
   2   0   3    72633.23    72990.06   1263.39 o 
   3   0   3       33.22       26.98      2.17 o 
   4   0   3     3766.54     4087.98     32.90 o 
   5   0   3      622.42      672.52      9.56 o 
   6   0   3      361.66      379.93      9.85 o 
   7   0   3      992.54      966.97     17.17 o 
   8   0   3     4700.14     4739.95     60.23 o 
   9   0   3       41.58       58.39      8.70 o 
   0   1   3    54925.26    53591.56    382.29 o 
   1   1   3    13953.19    14178.96     74.00 o 
   2   1   3     8136.12     7796.35     41.69 o 
   3   1   3     6154.01     6528.25     33.01 o 
   4   1   3     1494.84     1431.74     10.34 o 
   5   1   3      348.18      348.80      4.95 o 
   6   1   3       67.65       67.49      3.56 o 
   7   1   3        1.92       12.55      3.60 o 
   8   1   3     1731.48     1781.46     21.39 o 
   9   1   3      145.12      162.36      9.13 o 
   1   2   3      211.46      250.64      3.83 o 
   2   2   3      285.57      120.28      2.71 o 
   3   2   3      796.77      730.22      6.74 o 
   4   2   3    11645.45    11641.57     58.91 o 
   5   2   3     1608.90     1536.29     14.13 o 
   6   2   3       53.16       47.36      2.88 o 
   7   2   3       23.74       34.96      3.22 o 
   8   2   3       11.91       10.43      2.86 o 
   9   2   3      569.36      588.83     19.93 o 
   0   3   3    48250.36    46899.09    569.65 o 
   1   3   3      516.38      505.94      6.80 o 
   2   3   3       84.36       66.26      2.17 o 
   3   3   3     7324.53     7341.29     39.62 o 
   4   3   3    13407.65    13471.67     69.47 o 
   5   3   3     2741.80     2800.28     20.50 o 
   6   3   3    41095.64    42037.91    204.73 o 
   7   3   3     1010.10     1067.79     14.28 o 
   8   3   3     5201.20     5357.89     46.21 o 
   9   3   3     1244.33     1277.39     22.96 o 
   1   4   3     2415.61     2712.97     17.76 o 
   2   4   3     2070.66     1865.74     13.04 o 
   3   4   3      194.47      239.66      4.60 o 
   4   4   3    20453.35    20808.96    103.35 o 
   5   4   3     1901.63     1760.39     17.26 o 
   6   4   3      436.87      410.40      7.02 o 
   7   4   3       88.80       99.87      8.16 o 
   8   4   3     2434.50     2453.62     27.86 o 
   9   4   3      632.96      646.26     16.08 o 
   0   5   3     7584.46     6976.23     56.54 o 
   1   5   3      170.93      103.92      2.46 o 
   2   5   3     4198.48     4076.54     24.32 o 
   3   5   3     1032.08     1068.71      9.58 o 
   4   5   3     3984.94     3984.94     26.53 o 
   5   5   3      483.23      437.40      7.54 o 
   6   5   3       23.11       36.83      2.84 o 
   7   5   3      148.22      158.38      7.33 o 
   8   5   3     4076.78     4154.79     41.36 o 
   9   5   3       21.43       33.06      5.34 o 
   1   6   3       20.38       34.41      1.75 o 
   2   6   3    10305.94     9880.62     52.64 o 
   3   6   3     2302.77     2331.04     17.64 o 
   4   6   3      351.28      356.49      8.13 o 
   5   6   3      841.04      815.67     10.17 o 
   6   6   3      355.10      344.02      7.31 o 
   7   6   3       14.62       20.31      3.04 o 
   8   6   3     2475.28     2513.28     32.38 o 
   9   6   3       40.61       50.52      5.74 o 
   0   7   3    63885.79    63426.93    494.64 o 
   1   7   3      155.03      114.97      3.62 o 
   2   7   3     9149.13     9384.83     50.61 o 
   3   7   3     1253.58     1246.56     10.54 o 
   4   7   3      798.67      754.93      9.43 o 
   5   7   3      434.18      419.03      7.69 o 
   6   7   3       94.99      104.57      5.57 o 
   7   7   3        4.66       14.84      3.26 o 
   8   7   3     3853.65     3901.10     43.17 o 
   9   7   3      350.18      376.07     12.53 o 
   1   8   3       77.34       80.93      2.86 o 
   2   8   3     9648.51     9914.51     55.53 o 
   3   8   3     2479.30     2514.08     20.61 o 
   4   8   3    14428.91    14607.88     86.30 o 
   5   8   3     2643.31     2593.06     22.23 o 
   6   8   3      136.51      142.89      6.38 o 
   7   8   3      301.00      304.81      8.84 o 
   8   8   3       14.69       28.09      6.65 o 
   9   8   3       11.08       19.95      4.33 o 
   0   9   3     1917.71     1864.58     21.70 o 
   1   9   3      631.51      570.32      6.85 o 
   2   9   3     4237.49     4293.02     26.61 o 
   3   9   3     3584.28     3599.13     27.29 o 
   4   9   3     2007.93     1941.04     26.16 o 
   5   9   3     1906.71     1842.26     20.12 o 
   6   9   3    14563.12    14654.60    102.02 o 
   7   9   3       64.48       90.59      5.84 o 
   8   9   3      499.51      529.85     14.29 o 
   1  10   3       66.41       72.70      2.87 o 
   2  10   3     1475.00     1420.44     12.26 o 
   3  10   3      202.92      195.55      4.90 o 
   4  10   3     9351.29     9297.71     61.91 o 
   5  10   3      833.86      769.71     12.41 o 
   6  10   3     3000.24     2915.97     33.20 o 
   7  10   3       38.51       52.75      4.73 o 
   8  10   3     2508.99     2540.65     34.08 o 
   0  11   3     1707.44     1623.44     26.07 o 
   1  11   3      565.72      529.75      7.38 o 
   2  11   3      929.56      893.13     15.60 o 
   3  11   3       89.69      100.93      4.41 o 
   4  11   3       10.28       14.01      2.56 o 
   5  11   3      754.65      670.63     13.37 o 
   6  11   3     1990.06     1995.86     28.25 o 
   7  11   3      322.52      317.40     10.14 o 
   8  11   3     3639.08     3656.03     39.57 o 
   1  12   3      189.91      181.79      4.64 o 
   2  12   3     9446.27     9458.13     54.16 o 
   3  12   3       21.62       44.49      3.61 o 
   4  12   3      303.79      280.93     12.92 o 
   5  12   3       24.50       39.02      4.33 o 
   6  12   3      940.40      903.05     18.38 o 
   7  12   3      166.17      183.78      9.58 o 
   8  12   3     1579.38     1556.83     27.05 o 
   0  13   3     5553.38     5571.95     52.52 o 
   1  13   3       97.11       98.58      5.59 o 
   2  13   3       58.83       50.90      3.01 o 
   3  13   3     1249.18     1199.63     16.70 o 
   4  13   3       76.44       86.53      5.69 o 
   5  13   3      344.77      327.33     11.57 o 
   6  13   3     1205.36     1172.49     21.58 o 
   7  13   3      426.99      420.52     13.23 o 
   1  14   3       51.72       55.18      3.41 o 
   2  14   3     2775.37     2930.89     23.71 o 
   3  14   3      180.76      216.18      7.45 o 
   4  14   3     6295.15     6428.66     55.07 o 
   5  14   3      752.79      769.32     16.82 o 
   6  14   3     1689.54     1650.81     26.68 o 
   7  14   3       23.30       29.33      4.97 o 
   0  15   3      241.16      254.75      8.07 o 
   1  15   3     4447.73     4476.00     32.78 o 
   2  15   3     9428.36     9622.99     65.44 o 
   3  15   3       97.67       99.24      5.89 o 
   4  15   3     1187.72     1155.82     18.80 o 
   5  15   3        3.31       10.63      3.29 o 
   6  15   3     2031.31     1986.69     32.76 o 
   7  15   3       10.57       14.38      4.32 o 
   1  16   3       66.15       71.92      4.63 o 
   2  16   3     3143.04     3125.94     33.24 o 
   3  16   3       14.31       18.19      3.47 o 
   4  16   3    10129.92    10075.16     79.60 o 
   5  16   3       68.03       67.44      6.86 o 
   6  16   3     1794.63     1825.48     31.84 o 
   0  17   3     1465.12     1446.62     25.67 o 
   1  17   3      552.98      546.37      9.71 o 
   2  17   3      850.24      876.29     16.02 o 
   3  17   3       18.57       25.61      4.62 o 
   4  17   3      353.00      352.96     12.48 o 
   5  17   3      633.63      615.26     17.21 o 
   6  17   3     2849.02     2795.39     47.43 o 
   1  18   3       69.00       76.18      5.12 o 
   2  18   3     4563.39     4626.89     45.08 o 
   3  18   3     1010.09     1032.03     24.25 o 
   4  18   3        7.92       11.04      4.23 o 
   5  18   3      234.28      257.46     13.57 o 
   0  19   3     1185.94     1125.66     27.13 o 
   1  19   3      390.90      406.72     12.31 o 
   2  19   3     1551.38     1527.95     23.12 o 
   3  19   3       92.51      107.34      7.92 o 
   4  19   3     2287.55     2170.86     37.96 o 
   1  20   3       16.21       32.02      4.50 o 
   2  20   3     3900.27     4004.37     50.52 o 
   3  20   3      149.95      164.17     10.43 o 
   4  20   3     3027.58     3031.37     47.50 o 
   0  21   3     2037.52     2073.89     40.75 o 
   1  21   3     1366.02     1368.59     24.76 o 
   2  21   3    10464.21    11118.03     98.04 o 
   0   0   4    12092.69    13329.53    122.59 o 
   1   0   4    19332.47    18371.79    135.37 o 
   2   0   4    31344.16    32266.70    232.66 o 
   3   0   4      178.45      188.00      7.00 o 
   4   0   4     1869.64     1829.48     18.59 o 
   5   0   4      953.07      946.27     14.96 o 
   6   0   4        0.01        9.91      2.72 o 
   7   0   4     1747.46     1755.85     24.73 o 
   8   0   4     4697.55     4730.18     53.88 o 
   9   0   4       15.28       31.03      8.62 o 
   1   1   4     9146.70     9763.56     51.24 o 
   2   1   4     4213.57     4225.87     26.43 o 
   3   1   4    11385.13    11527.34     63.67 o 
   4   1   4      128.45      115.35      3.21 o 
   5   1   4     1287.51     1256.21     12.99 o 
   6   1   4      100.28      107.25      4.60 o 
   7   1   4      181.48      173.97      6.04 o 
   8   1   4       22.15       19.69      3.35 o 
   9   1   4     4131.62     4189.33     55.21 o 
   0   2   4      426.17      331.62      5.55 o 
   1   2   4     4437.85     4439.16     23.80 o 
   2   2   4     2985.82     3057.76     20.54 o 
   3   2   4     1877.71     1872.91     14.11 o 
   4   2   4        2.05       10.30      1.93 o 
   5   2   4    11165.22    11502.87     62.01 o 
   6   2   4      492.00      461.38      7.78 o 
   7   2   4     5085.40     5242.07     37.75 o 
   8   2   4      442.55      429.31     10.18 o 
   9   2   4      710.38      737.25     18.58 o 
   1   3   4      504.24      587.70      6.34 o 
   2   3   4     8695.56     9106.40     50.97 o 
   3   3   4     4458.85     4061.73     25.28 o 
   4   3   4    12524.76    12752.76     74.23 o 
   5   3   4    14080.92    14142.51     80.29 o 
   6   3   4      759.35      727.59     10.84 o 
   7   3   4     1763.75     1724.22     19.94 o 
   8   3   4       13.53       22.58      4.19 o 
   9   3   4      143.70      163.15     12.33 o 
   0   4   4      257.92      249.57      4.96 o 
   1   4   4    16807.91    16542.70     83.70 o 
   2   4   4    12285.75    12353.55     67.29 o 
   3   4   4     2519.78     2507.15     18.87 o 
   4   4   4     6463.17     6228.05     42.09 o 
   5   4   4     1694.70     1656.80     15.95 o 
   6   4   4     1174.14     1174.04     15.05 o 
   7   4   4     2189.69     2175.46     23.40 o 
   8   4   4     2724.31     2716.51     33.73 o 
   9   4   4      311.33      335.00     12.88 o 
   1   5   4     1979.93     2003.66     15.09 o 
   2   5   4      232.14      177.74      3.91 o 
   3   5   4     4309.07     4222.44     28.07 o 
   4   5   4      261.75      266.28      6.77 o 
   5   5   4     1879.87     1893.86     19.66 o 
   6   5   4        5.15       12.05      2.33 o 
   7   5   4      246.50      241.25      8.72 o 
   8   5   4        2.00        2.12      2.96 o 
   9   5   4     6861.62     7044.86     66.48 o 
   0   6   4     2708.69     2875.86     27.70 o 
   1   6   4     9924.05     9504.43     53.25 o 
   2   6   4     2080.32     1940.92     16.59 o 
   3   6   4     2208.17     2129.16     17.73 o 
   4   6   4       11.71       17.51      4.28 o 
   5   6   4        4.23        6.54      1.99 o 
   6   6   4       36.82       43.33      3.55 o 
   7   6   4     2079.31     2072.73     27.78 o 
   8   6   4     5583.01     5671.45     55.56 o 
   9   6   4      401.11      409.89     13.10 o 
   1   7   4     3283.16     3224.27     21.80 o 
   2   7   4      934.62      936.52      8.97 o 
   3   7   4     3589.09     3432.42     23.23 o 
   4   7   4     4009.97     3923.50     29.87 o 
   5   7   4     1079.46     1056.95     13.41 o 
   6   7   4      224.37      213.02      7.67 o 
   7   7   4       81.15      106.00      7.14 o 
   8   7   4      142.87      153.85      8.87 o 
   9   7   4     1956.92     1961.63     30.00 o 
   0   8   4     5408.23     5436.10     47.29 o 
   1   8   4     4318.47     4425.60     29.41 o 
   2   8   4      189.87      182.59      4.48 o 
   3   8   4     7336.07     7294.70     60.50 o 
   4   8   4      158.22      178.80      5.91 o 
   5   8   4    23594.32    23673.90    142.20 o 
   6   8   4      688.97      664.33     13.61 o 
   7   8   4     9900.63    10035.42     76.57 o 
   8   8   4       81.61       94.28      7.80 o 
   1   9   4      483.69      476.67      6.87 o 
   2   9   4     3778.43     3921.11     28.49 o 
   3   9   4     7442.15     7457.35     51.04 o 
   4   9   4     4683.14     4558.21     36.19 o 
   5   9   4     5220.12     5217.65     41.10 o 
   6   9   4     2572.04     2501.66     29.95 o 
   7   9   4        4.78        9.22      3.00 o 
   8   9   4      256.84      281.79     12.07 o 
   0  10   4      589.85      614.03     15.11 o 
   1  10   4    16398.25    16334.17     96.49 o 
   2  10   4    10876.85    11062.46     65.20 o 
   3  10   4     3169.67     3076.02     29.71 o 
   4  10   4     1903.07     1843.60     19.91 o 
   5  10   4       34.77       43.11      4.16 o 
   6  10   4       11.85       19.67      3.36 o 
   7  10   4        5.82       12.03      3.32 o 
   8  10   4     2280.55     2258.73     34.36 o 
   1  11   4     1362.02     1280.41     12.59 o 
   2  11   4      223.97      218.64      5.75 o 
   3  11   4     4042.89     3915.51     33.84 o 
   4  11   4      123.42      126.04      5.75 o 
   5  11   4     1457.13     1416.60     19.57 o 
   6  11   4       16.75       26.51      4.11 o 
   7  11   4      329.17      323.67     10.24 o 
   8  11   4      173.21      187.71     10.79 o 
   0  12   4      116.12      124.15      7.98 o 
   1  12   4     9659.07     9841.47     59.91 o 
   2  12   4      832.16      764.03     11.10 o 
   3  12   4      731.09      690.58     11.93 o 
   4  12   4     1486.62     1409.85     20.09 o 
   5  12   4      742.26      736.02     14.68 o 
   6  12   4     1873.12     1756.04     30.72 o 
   7  12   4     3358.54     3284.70     38.47 o 
   1  13   4      716.68      703.56     11.42 o 
   2  13   4     2221.25     2172.72     21.19 o 
   3  13   4     1732.12     1753.02     20.61 o 
   4  13   4      664.85      648.01     13.43 o 
   5  13   4     3854.69     3879.50     39.80 o 
   6  13   4      536.20      521.89     15.47 o 
   7  13   4     2250.37     2207.68     33.49 o 
   0  14   4     5892.00     5919.23     61.42 o 
   1  14   4      308.08      267.35      6.90 o 
   2  14   4     2272.63     2194.61     26.14 o 
   3  14   4     3391.89     3383.37     34.71 o 
   4  14   4     1269.60     1297.32     20.00 o 
   5  14   4     7734.44     7630.09     90.50 o 
   6  14   4     1850.65     1838.48     28.78 o 
   7  14   4     6192.97     6137.41     63.87 o 
   1  15   4      252.49      267.84      7.18 o 
   2  15   4     1150.01     1164.99     17.59 o 
   3  15   4     4340.37     4342.92     41.87 o 
   4  15   4     2636.74     2493.51     30.00 o 
   5  15   4     3439.74     3426.84     40.99 o 
   6  15   4      824.63      789.26     18.35 o 
   0  16   4     4147.70     4098.48     54.61 o 
   1  16   4    12888.35    13112.77     85.17 o 
   2  16   4      490.45      492.78     12.52 o 
   3  16   4     1704.87     1606.14     22.71 o 
   4  16   4      120.39      137.37      7.70 o 
   5  16   4      396.64      396.20     12.60 o 
   6  16   4       49.03       62.00      6.82 o 
   1  17   4      611.41      600.75     11.98 o 
   2  17   4      112.23      125.26      7.58 o 
   3  17   4     2080.16     2011.03     33.68 o 
   4  17   4      216.08      214.67      9.36 o 
   5  17   4      541.49      516.17     14.77 o 
   0  18   4     4326.61     4349.49     59.37 o 
   1  18   4     5020.23     5182.46     52.32 o 
   2  18   4      559.24      560.87     13.37 o 
   3  18   4       24.28       37.78      4.91 o 
   4  18   4     1573.92     1567.10     28.28 o 
   5  18   4     1729.61     1701.64     41.39 o 
   1  19   4     1380.58     1424.26     23.81 o 
   2  19   4     1108.69     1077.43     20.74 o 
   3  19   4     3187.12     3227.67     39.76 o 
   4  19   4     1070.90     1086.63     28.97 o 
   0  20   4      827.73      873.08     28.23 o 
   1  20   4      785.99      749.37     17.22 o 
   2  20   4      190.47      205.59     10.33 o 
   3  20   4      208.70      244.89     12.07 o 
   1  21   4        0.21        8.26      4.18 o 
   2  21   4      698.11      711.73     19.84 o 
   1   0   5     2525.94     2525.93     23.31 o 
   2   0   5     4883.75     5114.26     45.05 o 
   3   0   5     6307.60     6425.83     55.42 o 
   4   0   5    12072.40    11963.75    114.08 o 
   5   0   5      215.78      198.18      8.90 o 
   6   0   5     4926.43     4853.99     46.53 o 
   7   0   5     2922.61     2875.29     37.49 o 
   8   0   5     4841.60     4831.91     74.61 o 
   9   0   5      219.04      218.58     17.65 o 
   0   1   5    22035.09    22942.50    146.50 o 
   1   1   5     3126.72     3277.29     19.35 o 
   2   1   5    15231.63    15527.79     83.53 o 
   3   1   5        4.98       15.82      2.26 o 
   4   1   5      216.02      192.62      5.27 o 
   5   1   5     1668.56     1633.50     17.24 o 
   6   1   5     4100.37     4104.88     33.03 o 
   7   1   5     4752.59     4757.32     45.33 o 
   8   1   5      287.35      292.20     11.87 o 
   9   1   5      998.54     1072.52     37.26 o 
   1   2   5     4359.95     4399.87     24.55 o 
   2   2   5     4756.47     4318.67     27.97 o 
   3   2   5     2749.29     2620.94     19.64 o 
   4   2   5     2198.15     2057.34     17.62 o 
   5   2   5       24.25       33.49      2.74 o 
   6   2   5     5074.81     5031.95     38.64 o 
   7   2   5        3.08       10.84      2.85 o 
   8   2   5      184.10      201.41      8.80 o 
   9   2   5       13.56       18.60      5.31 o 
   0   3   5    54608.99    55122.93    356.41 o 
   1   3   5     3369.00     3241.02     20.19 o 
   2   3   5     2293.13     2332.80     17.70 o 
   3   3   5     2289.01     2177.12     17.88 o 
   4   3   5     7334.27     7312.20     46.14 o 
   5   3   5     2614.05     2532.67     21.34 o 
   6   3   5     1231.74     1238.67     16.68 o 
   7   3   5      641.66      620.53     13.06 o 
   8   3   5    12289.19    12607.84     99.92 o 
   9   3   5      127.34      122.07     10.01 o 
   1   4   5     7939.50     8208.91     43.61 o 
   2   4   5     4319.60     4124.78     25.73 o 
   3   4   5     7374.44     7462.31     44.70 o 
   4   4   5     2363.62     2239.30     18.82 o 
   5   4   5       72.02       85.66      4.55 o 
   6   4   5     7551.64     7501.98     58.77 o 
   7   4   5       14.36       20.72      3.62 o 
   8   4   5      743.40      762.96     18.08 o 
   9   4   5      105.38      112.24      9.78 o 
   0   5   5     7399.61     7070.80     58.54 o 
   1   5   5     3490.95     3461.39     21.59 o 
   2   5   5     9957.76     9892.86     56.36 o 
   3   5   5     6046.90     5967.49     38.65 o 
   4   5   5     2171.28     2195.00     18.57 o 
   5   5   5      328.44      306.20      7.69 o 
   6   5   5      181.01      190.09      7.47 o 
   7   5   5     1073.46     1042.62     17.27 o 
   8   5   5      195.31      201.81     10.48 o 
   9   5   5       59.54       65.67      7.55 o 
   1   6   5      259.51      241.83      4.81 o 
   2   6   5     1889.86     1913.30     15.89 o 
   3   6   5      739.62      679.85      8.56 o 
   4   6   5    16398.50    16314.53    100.78 o 
   5   6   5      824.88      768.75     12.24 o 
   6   6   5      108.94      118.33      5.82 o 
   7   6   5     1647.25     1603.79     23.92 o 
   8   6   5     1369.62     1315.45     24.49 o 
   0   7   5      646.34      665.42     11.34 o 
   1   7   5     6009.08     5998.28     40.44 o 
   2   7   5     1661.81     1602.45     22.64 o 
   3   7   5      450.67      454.40      7.68 o 
   4   7   5     4617.16     4494.95     35.82 o 
   5   7   5     3321.35     3298.07     29.82 o 
   6   7   5    10620.35    10527.42     72.62 o 
   7   7   5     6633.28     6680.09     60.28 o 
   8   7   5      597.20      602.86     16.37 o 
   1   8   5     5113.57     4825.12    108.43 o 
   2   8   5     8398.10     8372.26     65.79 o 
   3   8   5     6163.55     5943.82     45.40 o 
   4   8   5     6058.18     5953.19     44.55 o 
   5   8   5        7.43       16.33      2.84 o 
   6   8   5     4816.02     4690.89     42.39 o 
   7   8   5      681.15      639.52     16.15 o 
   8   8   5       63.00       82.67      7.43 o 
   0   9   5    31231.77    31503.10    230.57 o 
   1   9   5      285.19      278.16      5.66 o 
   2   9   5     2032.91     2066.04     18.19 o 
   3   9   5       55.60       63.98      4.14 o 
   4   9   5     7465.80     7278.13     52.45 o 
   5   9   5      164.64      169.52      6.56 o 
   6   9   5      473.26      453.03     11.03 o 
   7   9   5     1915.55     1792.03     28.57 o 
   8   9   5     5386.20     5483.39     60.15 o 
   1  10   5     1970.89     1984.59     18.04 o 
   2  10   5     9631.73     9687.93     62.77 o 
   3  10   5      506.89      508.59     10.11 o 
   4  10   5     1336.22     1296.61     17.89 o 
   5  10   5      282.73      262.44      8.50 o 
   6  10   5     2038.80     1977.48     26.30 o 
   7  10   5        3.09        8.76      3.54 o 
   8  10   5     2491.28     2449.48     36.48 o 
   0  11   5    20057.66    20109.28    168.94 o 
   1  11   5     7410.51     7446.99     50.11 o 
   2  11   5    11009.57    10997.34     73.82 o 
   3  11   5     8677.11     8449.91     61.82 o 
   4  11   5     1566.78     1532.59     19.57 o 
   5  11   5     2064.71     1925.48     23.98 o 
   6  11   5       16.69       21.03      3.77 o 
   7  11   5       41.71       57.39      6.26 o 
   1  12   5     1909.40     1843.43     18.49 o 
   2  12   5        1.01        7.31      2.37 o 
   3  12   5     6312.51     6109.21     48.52 o 
   4  12   5     6253.64     6237.05     54.13 o 
   5  12   5      177.46      165.83      8.13 o 
   6  12   5       17.44       29.48      4.63 o 
   7  12   5      639.52      627.54     15.60 o 
   0  13   5        1.97        7.92      2.98 o 
   1  13   5     3479.38     3281.08     28.67 o 
   2  13   5     1766.36     1743.48     20.49 o 
   3  13   5       50.14       65.42      4.69 o 
   4  13   5     1488.58     1411.17     21.12 o 
   5  13   5     1361.99     1339.50     21.27 o 
   6  13   5    10304.49    10265.70     89.93 o 
   7  13   5     3349.15     3319.88     42.63 o 
   1  14   5     1019.63     1004.83     14.65 o 
   2  14   5     1441.79     1459.05     20.19 o 
   3  14   5     1180.82     1129.89     18.25 o 
   4  14   5     2947.39     2942.79     33.42 o 
   5  14   5       34.70       47.73      5.06 o 
   6  14   5     2125.84     2155.18     35.59 o 
   0  15   5    17923.46    18132.73    176.79 o 
   1  15   5      291.61      289.48      8.91 o 
   2  15   5       25.50       33.12      3.87 o 
   3  15   5      664.42      633.45     13.67 o 
   4  15   5      487.48      469.43     12.28 o 
   5  15   5      619.44      624.93     14.65 o 
   6  15   5        6.62       18.65      4.44 o 
   1  16   5     2249.54     2208.84     25.32 o 
   2  16   5     4229.57     4231.10     42.30 o 
   3  16   5     1540.33     1494.38     24.03 o 
   4  16   5       16.73       25.60      4.13 o 
   5  16   5      113.95      124.05      8.46 o 
   6  16   5      335.17      327.87     14.54 o 
   0  17   5    15931.12    16018.03    211.43 o 
   1  17   5     2178.68     2142.55     27.17 o 
   2  17   5     4271.33     4276.78     43.39 o 
   3  17   5     3639.31     3560.86     41.58 o 
   4  17   5        1.29        7.11      3.51 o 
   5  17   5     1446.96     1436.56     25.73 o 
   1  18   5      563.21      557.75     14.43 o 
   2  18   5      914.71      913.47     17.61 o 
   3  18   5     1850.36     1839.25     28.24 o 
   4  18   5     5858.89     6017.10     61.34 o 
   0  19   5      184.24      223.82     12.91 o 
   1  19   5       30.48       48.28      5.43 o 
   2  19   5      308.54      315.04     11.92 o 
   3  19   5      843.22      855.75     18.93 o 
   4  19   5     2094.89     2120.46     49.36 o 
   1  20   5      834.34      847.69     18.85 o 
   2  20   5     1609.15     1598.35     27.05 o 
   0  21   5     6082.98     6244.46    110.01 o 
   0   0   6    92246.55    91405.96   1489.78 o 
   1   0   6    12584.91    12370.33     83.80 o 
   2   0   6    12345.21    12546.52     99.06 o 
   3   0   6    15486.12    15543.97    170.18 o 
   4   0   6      513.08      522.79     11.38 o 
   5   0   6     1766.93     1720.89     35.15 o 
   6   0   6       24.07       48.99      8.65 o 
   7   0   6      350.76      359.31     15.86 o 
   8   0   6      801.88      799.53     24.82 o 
   9   0   6      725.88      782.11     35.19 o 
   1   1   6     6036.58     6423.04     34.57 o 
   2   1   6     7895.03     8086.06     45.92 o 
   3   1   6    11514.08    11694.55     69.28 o 
   4   1   6     1368.81     1332.41     13.55 o 
   5   1   6      674.73      675.55     11.48 o 
   6   1   6     2585.49     2568.48     26.23 o 
   7   1   6       95.13      112.66      7.48 o 
   8   1   6      248.62      261.15     11.00 o 
   9   1   6       46.46       59.89      8.35 o 
   0   2   6      126.61      158.03      4.65 o 
   1   2   6      788.92      806.88      7.78 o 
   2   2   6      103.16       93.14      3.15 o 
   3   2   6     1807.51     1758.20     16.99 o 
   4   2   6     4112.94     4175.93     31.59 o 
   5   2   6     3160.93     3091.36     28.36 o 
   6   2   6     5268.22     5308.14     52.24 o 
   7   2   6     7131.07     7219.55     59.75 o 
   8   2   6      160.83      165.46      9.84 o 
   1   3   6     3961.34     3892.34     24.21 o 
   2   3   6      205.62      225.21      4.72 o 
   3   3   6     2374.51     2167.44     18.77 o 
   4   3   6    26107.93    25912.61    145.48 o 
   5   3   6     1294.33     1205.16     14.56 o 
   6   3   6      556.17      520.37     11.68 o 
   7   3   6     1541.32     1502.04     21.60 o 
   8   3   6      740.97      702.24     16.38 o 
   0   4   6     1421.32     1331.75     14.62 o 
   1   4   6      728.44      753.68      8.18 o 
   2   4   6     2087.18     2040.24     16.03 o 
   3   4   6      914.49      894.48     10.97 o 
   4   4   6     6877.92     6747.34     45.81 o 
   5   4   6      257.14      273.28      7.46 o 
   6   4   6    11794.76    11783.09     85.39 o 
   7   4   6     6348.65     6386.83     54.80 o 
   8   4   6      532.54      533.03     14.29 o 
   1   5   6     1489.50     1564.11     12.84 o 
   2   5   6      585.27      594.30     12.32 o 
   3   5   6     2420.29     2420.13     19.63 o 
   4   5   6      103.59      116.14      4.76 o 
   5   5   6       16.95       34.37      4.96 o 
   6   5   6      646.85      661.52     13.36 o 
   7   5   6      769.09      775.91     15.20 o 
   8   5   6     1077.80     1014.37     21.56 o 
   0   6   6    42153.97    41939.92    302.86 o 
   1   6   6    14834.33    14763.29    104.50 o 
   2   6   6     5175.21     5107.85     35.02 o 
   3   6   6    16025.50    16294.36    105.66 o 
   4   6   6     1096.62     1036.30     14.26 o 
   5   6   6      455.37      442.71      9.52 o 
   6   6   6      151.00      151.56      7.28 o 
   7   6   6      559.23      496.70     13.15 o 
   8   6   6     1652.16     1608.49     28.09 o 
   1   7   6     1844.68     1839.22     18.87 o 
   2   7   6     8978.79     8927.63     53.12 o 
   3   7   6     4132.27     4093.99     32.40 o 
   4   7   6     1053.43      999.80     14.21 o 
   5   7   6      161.29      181.05      6.76 o 
   6   7   6     2801.95     2742.15     28.19 o 
   7   7   6       42.89       60.97      6.10 o 
   8   7   6      240.22      231.68     11.52 o 
   0   8   6     7408.67     7571.26     77.24 o 
   1   8   6     4599.83     4635.95     33.11 o 
   2   8   6     2837.70     2881.05     23.27 o 
   3   8   6       26.12       30.66      3.27 o 
   4   8   6     2294.13     2218.83     23.11 o 
   5   8   6      493.05      490.53     10.34 o 
   6   8   6     4307.38     4251.56     40.36 o 
   7   8   6     2261.63     2218.87     35.42 o 
   8   8   6      234.86      238.12     12.35 o 
   1   9   6     5673.77     5645.41     38.64 o 
   2   9   6      283.00      273.85      6.29 o 
   3   9   6     4402.84     4189.81     34.54 o 
   4   9   6    13960.98    13876.47     89.95 o 
   5   9   6      173.00      169.29      6.86 o 
   6   9   6      159.07      160.78      7.76 o 
   7   9   6       90.08      103.23      7.98 o 
   8   9   6      426.62      442.15     14.79 o 
   0  10   6     2093.54     2000.12     27.97 o 
   1  10   6     1941.41     1884.58     18.02 o 
   2  10   6     3459.95     3380.94     28.65 o 
   3  10   6      205.75      196.52      6.66 o 
   4  10   6     2762.45     2613.77     26.25 o 
   5  10   6      243.66      237.60      7.91 o 
   6  10   6     5356.46     5253.06     47.65 o 
   7  10   6     3297.40     3201.23     41.62 o 
   1  11   6     1473.88     1429.97     15.66 o 
   2  11   6      555.81      545.69     10.68 o 
   3  11   6     2139.12     1986.86     22.90 o 
   4  11   6      790.09      752.58     13.64 o 
   5  11   6        1.51        4.69      2.74 o 
   6  11   6      157.76      184.05      8.48 o 
   7  11   6      664.45      657.62     17.39 o 
   0  12   6    11238.96    11435.19    104.79 o 
   1  12   6        2.15        6.77      2.19 o 
   2  12   6       33.46       41.98      3.93 o 
   3  12   6     1192.40     1182.14     17.10 o 
   4  12   6      556.52      536.41     11.64 o 
   5  12   6      362.85      348.32     10.78 o 
   6  12   6      757.26      727.10     15.20 o 
   7  12   6     2087.55     2029.56     32.51 o 
   1  13   6      519.49      521.10     10.01 o 
   2  13   6     5546.78     5430.96     48.08 o 
   3  13   6     3159.15     3050.82     30.94 o 
   4  13   6     1044.58      992.31     17.80 o 
   5  13   6     1818.82     1800.25     25.81 o 
   6  13   6     4340.02     4315.93     49.29 o 
   0  14   6     2550.85     2588.01     40.32 o 
   1  14   6      885.03      870.48     13.46 o 
   2  14   6      777.94      785.54     14.80 o 
   3  14   6      400.04      385.54     10.57 o 
   4  14   6      423.07      429.20     11.82 o 
   5  14   6       57.32       69.53      6.24 o 
   6  14   6     1051.89     1050.46     21.72 o 
   1  15   6     2857.78     2816.02     29.70 o 
   2  15   6      109.64      113.90      6.31 o 
   3  15   6     3247.31     3090.16     37.32 o 
   4  15   6     8735.07     8902.89     79.40 o 
   5  15   6      658.58      608.97     14.89 o 
   6  15   6      484.08      495.09     14.90 o 
   0  16   6     5934.58     5887.96     73.44 o 
   1  16   6     2701.48     2776.36     31.93 o 
   2  16   6     6805.01     6721.76     55.69 o 
   3  16   6      245.43      269.72     10.72 o 
   4  16   6      578.24      601.83     15.63 o 
   5  16   6      490.48      475.33     14.21 o 
   1  17   6     1421.68     1422.02     21.88 o 
   2  17   6      441.64      454.19     12.46 o 
   3  17   6     1899.49     1839.48     28.37 o 
   4  17   6     1431.27     1394.39     24.85 o 
   0  18   6     1450.19     1432.30     32.29 o 
   1  18   6        2.22        8.77      3.24 o 
   2  18   6      904.90      899.04     19.39 o 
   3  18   6      225.40      230.49     10.28 o 
   4  18   6     1988.28     2028.54     31.32 o 
   1  19   6      437.51      439.04     13.61 o 
   2  19   6     3067.94     3077.05     42.46 o 
   3  19   6     1907.73     1934.38     28.71 o 
   0  20   6     5579.42     5831.94     96.10 o 
   1  20   6      473.31      473.02     14.41 o 
   1   0   7     6873.06     7032.74     55.71 o 
   2   0   7        8.60       10.62      2.48 o 
   3   0   7     3727.56     3824.85     39.58 o 
   4   0   7     4106.78     3984.21     47.57 o 
   5   0   7      726.98      655.11     16.61 o 
   6   0   7     1535.77     1455.77     27.12 o 
   7   0   7     1084.05     1016.56     27.76 o 
   8   0   7     1097.28     1125.97     30.75 o 
   0   1   7     8323.78     8708.71     62.62 o 
   1   1   7    15133.52    15351.13     75.38 o 
   2   1   7     2591.04     2500.51     17.57 o 
   3   1   7     4634.69     4581.74     33.27 o 
   4   1   7     5984.59     5839.95     41.64 o 
   5   1   7      595.88      576.15     11.00 o 
   6   1   7        3.82       12.68      3.20 o 
   7   1   7     4767.45     4783.37     51.73 o 
   8   1   7      311.48      334.38     12.30 o 
   1   2   7     1671.53     1547.89     17.01 o 
   2   2   7      608.62      645.75      7.53 o 
   3   2   7    13894.28    13781.05     78.27 o 
   4   2   7     3309.80     3230.97     27.14 o 
   5   2   7     3884.49     3724.36     33.26 o 
   6   2   7      772.58      738.54     14.41 o 
   7   2   7      334.63      344.27     10.58 o 
   8   2   7       35.28       41.30      5.61 o 
   0   3   7      371.20      460.13      8.92 o 
   1   3   7       30.01       42.22      4.11 o 
   2   3   7     7602.32     7695.31     43.46 o 
   3   3   7      379.08      343.65      8.56 o 
   4   3   7       25.37       28.82      3.07 o 
   5   3   7     6470.35     6495.78     53.22 o 
   6   3   7      266.61      276.66      9.15 o 
   7   3   7     6160.49     6332.13     55.56 o 
   8   3   7     3159.88     3301.18     40.28 o 
   1   4   7      322.78      294.39      5.51 o 
   2   4   7     5589.16     5607.81     34.90 o 
   3   4   7     9893.47     9898.28     62.62 o 
   4   4   7     1765.13     1707.36     18.10 o 
   5   4   7     4648.45     4542.94     41.23 o 
   6   4   7     1139.78     1034.18     17.40 o 
   7   4   7      261.06      272.95      9.84 o 
   8   4   7      161.06      166.01     10.49 o 
   0   5   7    11948.38    12034.32     89.72 o 
   1   5   7    11025.72    11039.80     60.91 o 
   2   5   7      456.58      434.06      7.55 o 
   3   5   7     6388.01     6329.73     43.91 o 
   4   5   7        1.93        6.44      2.39 o 
   5   5   7       81.72       77.97      5.09 o 
   6   5   7     1422.72     1365.00     20.41 o 
   7   5   7     3241.19     3208.11     35.34 o 
   8   5   7       52.66       69.35      6.53 o 
   1   6   7     5479.15     5532.55     34.88 o 
   2   6   7      176.88      188.11      5.02 o 
   3   6   7     5588.48     5608.41     40.16 o 
   4   6   7      675.72      623.42     13.46 o 
   5   6   7      235.55      254.11      7.72 o 
   6   6   7     3739.76     3610.55     36.94 o 
   7   6   7        0.17        5.61      3.11 o 
   8   6   7      824.82      790.72     19.50 o 
   0   7   7     1649.92     1684.13     20.61 o 
   1   7   7      349.41      354.32      6.89 o 
   2   7   7     8652.12     8673.66     52.95 o 
   3   7   7       69.33       74.93      4.66 o 
   4   7   7    10552.43    10347.66     70.77 o 
   5   7   7     1372.51     1333.25     18.06 o 
   6   7   7      560.28      525.30     12.44 o 
   7   7   7     5474.29     5396.84     53.87 o 
   8   7   7     1666.24     1649.56     29.12 o 
   1   8   7     4193.30     4103.50     29.71 o 
   2   8   7     1270.42     1232.04     13.53 o 
   3   8   7    19343.00    19224.49    118.42 o 
   4   8   7      281.46      280.79      7.99 o 
   5   8   7     5450.14     5279.14     43.72 o 
   6   8   7      427.47      411.28     11.12 o 
   7   8   7        4.03       12.57      4.20 o 
   0   9   7       19.45       24.91      4.43 o 
   1   9   7      522.51      527.08      8.61 o 
   2   9   7     1501.87     1420.09     17.34 o 
   3   9   7       99.44      105.16      5.46 o 
   4   9   7     1669.02     1600.27     19.75 o 
   5   9   7     6305.81     6178.18     51.96 o 
   6   9   7     1464.99     1440.52     21.53 o 
   7   9   7     3543.17     3491.78     41.00 o 
   1  10   7      100.82      107.36      4.79 o 
   2  10   7      465.96      466.04      9.70 o 
   3  10   7     4985.39     4947.79     42.59 o 
   4  10   7     3789.36     3635.38     33.45 o 
   5  10   7     1497.09     1432.14     19.55 o 
   6  10   7       15.68       18.17      3.81 o 
   7  10   7      846.06      822.80     19.64 o 
   0  11   7    15806.77    15894.69    139.78 o 
   1  11   7    12020.06    12100.27     79.39 o 
   2  11   7     4189.36     4129.36     39.49 o 
   3  11   7     5897.26     5773.87     50.78 o 
   4  11   7      802.81      818.71     14.02 o 
   5  11   7       36.40       41.67      4.65 o 
   6  11   7     2666.66     2627.15     45.77 o 
   7  11   7     1885.69     1820.46     30.63 o 
   1  12   7     3639.41     3590.75     31.66 o 
   2  12   7      280.05      250.28      8.07 o 
   3  12   7     4752.52     4724.58     42.12 o 
   4  12   7      996.57      906.46     15.88 o 
   5  12   7      260.47      272.63     10.52 o 
   6  12   7     4297.34     4272.66     43.24 o 
   0  13   7     1921.99     1881.38     29.34 o 
   1  13   7       52.06       75.79      7.69 o 
   2  13   7     3509.06     3404.12     33.91 o 
   3  13   7       74.90       85.64      6.19 o 
   4  13   7     3622.79     3550.98     38.83 o 
   5  13   7      809.81      821.64     17.28 o 
   6  13   7       83.49       94.46      7.33 o 
   1  14   7      938.64      937.48     15.64 o 
   2  14   7      300.50      305.80      9.27 o 
   3  14   7     4561.79     4510.21     44.60 o 
   4  14   7      421.46      440.19     13.35 o 
   5  14   7     1596.36     1556.25     24.77 o 
   6  14   7      879.97      873.22     27.22 o 
   0  15   7     1008.15      999.05     22.10 o 
   1  15   7     4329.79     4359.14     40.65 o 
   2  15   7        2.08        6.15      2.97 o 
   3  15   7     1990.66     1936.82     27.18 o 
   4  15   7     1747.32     1699.17     27.51 o 
   5  15   7     2108.16     2092.28     31.83 o 
   1  16   7       62.03       70.30      5.96 o 
   2  16   7     1779.42     1736.77     23.59 o 
   3  16   7     2734.58     2720.09     33.96 o 
   4  16   7      701.96      733.67     17.82 o 
   0  17   7     8882.29     9047.76    131.87 o 
   1  17   7     4722.65     4754.59     47.52 o 
   2  17   7     2477.00     2524.40     34.76 o 
   3  17   7     2149.64     2159.95     30.12 o 
   4  17   7        5.69       16.42      4.44 o 
   1  18   7     3016.35     3018.31     35.92 o 
   2  18   7      334.72      346.09     12.68 o 
   3  18   7     5423.78     5552.96     55.57 o 
   0  19   7     4360.94     4379.93     66.77 o 
   1  19   7        1.79        4.76      3.93 o 
   2  19   7      473.70      527.72     42.75 o 
   0   0   8     1436.51     1421.86     24.04 o 
   1   0   8     1742.04     1716.52     19.25 o 
   2   0   8    10573.22    10852.74     78.00 o 
   3   0   8      921.56      874.92     16.35 o 
   4   0   8      568.33      519.25     14.83 o 
   5   0   8     7040.55     7010.27     76.22 o 
   6   0   8     7601.84     7556.21     95.01 o 
   7   0   8     1114.85     1115.44     30.15 o 
   8   0   8      185.07      220.74     16.73 o 
   1   1   8      266.36      282.67      5.13 o 
   2   1   8     1653.83     1757.58     15.62 o 
   3   1   8       48.51       46.78      3.21 o 
   4   1   8     8445.74     8439.49     60.61 o 
   5   1   8     1106.58     1038.42     15.70 o 
   6   1   8      120.61      120.12      7.11 o 
   7   1   8       63.98       90.50      7.43 o 
   8   1   8      903.31      909.53     20.09 o 
   0   2   8     1557.27     1517.94     22.67 o 
   1   2   8     2104.82     2012.49     17.90 o 
   2   2   8       60.83       67.81      3.43 o 
   3   2   8     1037.83      990.82     12.76 o 
   4   2   8     1308.73     1287.78     15.82 o 
   5   2   8        3.78       10.48      3.85 o 
   6   2   8     3336.77     3296.24     35.32 o 
   7   2   8      328.63      338.60     12.04 o 
   8   2   8     4426.15     4515.25     50.38 o 
   1   3   8       86.04       98.64      3.68 o 
   2   3   8    13175.00    13229.95     73.23 o 
   3   3   8       42.93       51.67      3.79 o 
   4   3   8     3176.09     2961.74     32.06 o 
   5   3   8     1342.37     1286.84     19.29 o 
   6   3   8     5395.71     5273.70     48.50 o 
   7   3   8     1166.87     1157.99     19.99 o 
   8   3   8        8.46       24.01      7.21 o 
   0   4   8    12077.13    12070.60     91.42 o 
   1   4   8    15531.36    15465.73     77.56 o 
   2   4   8     2699.46     2602.57     31.58 o 
   3   4   8       90.34      108.25      6.16 o 
   4   4   8      673.29      642.21     10.89 o 
   5   4   8       36.40       50.84      4.92 o 
   6   4   8      216.35      232.71      9.19 o 
   7   4   8      558.17      572.78     13.84 o 
   1   5   8       32.53       43.34      3.18 o 
   2   5   8        5.81       10.51      2.19 o 
   3   5   8      100.20      103.60      4.96 o 
   4   5   8     2629.65     2636.25     26.62 o 
   5   5   8      583.55      584.31     12.81 o 
   6   5   8       51.76       60.60      5.49 o 
   7   5   8       11.42       21.82      4.10 o 
   0   6   8     2829.00     2741.16     32.33 o 
   1   6   8      111.38      111.62      4.44 o 
   2   6   8    15072.92    15312.74     87.14 o 
   3   6   8       22.03       28.56      3.32 o 
   4   6   8       82.47       92.56      5.51 o 
   5   6   8     2700.30     2676.55     29.68 o 
   6   6   8     6115.45     5986.14     53.43 o 
   7   6   8      113.12      133.58      7.95 o 
   1   7   8      534.86      525.33      8.82 o 
   2   7   8     1448.00     1448.31     16.64 o 
   3   7   8       58.56       65.33      4.67 o 
   4   7   8     9016.17     8789.01     63.29 o 
   5   7   8      110.33      113.33      6.27 o 
   6   7   8      276.65      268.92      9.82 o 
   7   7   8      122.91      124.58      8.43 o 
   0   8   8       13.86       18.58      3.63 o 
   1   8   8     1224.26     1164.30     14.41 o 
   2   8   8     1098.52     1049.95     14.03 o 
   3   8   8     1789.63     1713.74     21.66 o 
   4   8   8     4253.05     4255.54     37.51 o 
   5   8   8     1667.89     1579.74     20.81 o 
   6   8   8     6075.07     5982.21     53.85 o 
   7   8   8      464.06      456.05     13.72 o 
   1   9   8       35.60       39.74      3.49 o 
   2   9   8     9143.92     9058.14     63.62 o 
   3   9   8      676.71      633.58     12.72 o 
   4   9   8      759.06      693.93     13.70 o 
   5   9   8      546.67      543.45     11.89 o 
   6   9   8     1217.86     1203.56     21.80 o 
   7   9   8      635.62      639.46     16.26 o 
   0  10   8    29839.69    30262.75    229.45 o 
   1  10   8     4785.88     4800.67     38.82 o 
   2  10   8     6287.36     6151.80     50.49 o 
   3  10   8       72.84       82.95      5.75 o 
   4  10   8      461.60      468.59     11.47 o 
   5  10   8      921.52      876.79     16.28 o 
   6  10   8       53.52       57.93      6.03 o 
   1  11   8        8.44       12.10      2.81 o 
   2  11   8      590.01      588.77     12.30 o 
   3  11   8      153.82      157.20      7.29 o 
   4  11   8     2403.85     2343.64     27.87 o 
   5  11   8     1184.11     1140.05     20.48 o 
   6  11   8        0.30        5.81      4.08 o 
   0  12   8       15.74       22.86      4.14 o 
   1  12   8     1640.38     1575.13     20.89 o 
   2  12   8     5569.61     5579.15     48.16 o 
   3  12   8      192.96      187.09      8.01 o 
   4  12   8      245.31      253.75      9.90 o 
   5  12   8     1378.63     1378.09     23.09 o 
   6  12   8     2488.34     2413.94     32.87 o 
   1  13   8      154.32      166.91      7.47 o 
   2  13   8     1036.54     1019.73     17.06 o 
   3  13   8      117.68      119.83      6.93 o 
   4  13   8    11847.49    11779.50     99.62 o 
   5  13   8      421.94      401.70     13.38 o 
   0  14   8      828.28      764.74     19.38 o 
   1  14   8      199.61      208.90      8.32 o 
   2  14   8      991.57      938.18     16.59 o 
   3  14   8     2994.70     2969.83     34.88 o 
   4  14   8     3582.07     3562.24     43.28 o 
   5  14   8     1668.51     1660.84     28.21 o 
   1  15   8       15.15       21.90      4.00 o 
   2  15   8     3462.85     3473.56     36.40 o 
   3  15   8       24.53       34.81      4.43 o 
   4  15   8      305.85      317.26     12.55 o 
   0  16   8    14499.02    14947.68    183.31 o 
   1  16   8     1508.23     1451.11     23.03 o 
   2  16   8     2049.71     2062.05     26.86 o 
   3  16   8     1236.91     1241.79     22.14 o 
   4  16   8      159.28      171.74     10.44 o 
   1  17   8       98.48      115.25      7.73 o 
   2  17   8     1884.63     1885.49     37.33 o 
   3  17   8       36.04       55.34      6.08 o 
   0  18   8      571.70      602.91     21.84 o 
   1  18   8     1381.47     1469.18     26.24 o 
   1   0   9      719.87      692.25     13.36 o 
   2   0   9    11803.43    11880.24     92.15 o 
   3   0   9      665.27      707.38     13.97 o 
   4   0   9      995.69      964.03     21.48 o 
   5   0   9      960.71     1009.65     22.87 o 
   6   0   9       16.81       32.28      7.20 o 
   7   0   9      876.61      906.22     27.91 o 
   0   1   9     4733.83     4846.27     44.59 o 
   1   1   9    13748.34    14108.51     74.92 o 
   2   1   9      789.57      763.56     10.30 o 
   3   1   9     3195.33     3194.40     26.64 o 
   4   1   9     1389.79     1334.93     18.16 o 
   5   1   9      436.15      423.48     10.32 o 
   6   1   9        3.79        9.29      3.24 o 
   7   1   9       11.64       20.47      4.62 o 
   1   2   9     2678.82     2608.31     20.64 o 
   2   2   9      721.00      691.07     10.03 o 
   3   2   9     5316.35     5182.69     39.57 o 
   4   2   9      888.06      903.42     14.63 o 
   5   2   9     2301.60     2211.40     27.45 o 
   6   2   9      309.48      309.31     10.45 o 
   7   2   9      266.92      301.64     12.36 o 
   0   3   9     1246.35     1240.21     18.54 o 
   1   3   9     3485.86     3327.58     24.46 o 
   2   3   9      796.83      739.05      9.96 o 
   3   3   9     7229.95     7317.61     51.33 o 
   4   3   9      489.29      502.50     10.81 o 
   5   3   9     4784.28     4860.69     45.48 o 
   6   3   9     5169.71     5151.29     49.50 o 
   7   3   9     9494.37     9860.38     85.89 o 
   1   4   9      389.81      392.53      7.59 o 
   2   4   9     2159.10     2096.42     19.97 o 
   3   4   9      122.22      131.61      5.41 o 
   4   4   9     3344.38     3248.15     31.27 o 
   5   4   9      442.75      424.43     11.35 o 
   6   4   9      611.19      613.30     14.22 o 
   7   4   9      374.12      400.88     12.36 o 
   0   5   9      777.55      798.31     21.07 o 
   1   5   9     6497.49     6599.62     42.47 o 
   2   5   9       28.19       43.12      3.57 o 
   3   5   9     1765.83     1729.29     19.33 o 
   4   5   9      371.83      381.04      9.63 o 
   5   5   9      727.75      694.46     14.55 o 
   6   5   9       23.95       26.35      4.18 o 
   7   5   9      641.84      623.76     15.03 o 
   1   6   9      476.87      458.16      8.36 o 
   2   6   9    10333.96    10218.21     66.60 o 
   3   6   9     1388.08     1387.70     18.33 o 
   4   6   9      351.70      357.43     10.12 o 
   5   6   9     2231.79     2191.92     27.59 o 
   6   6   9      439.31      438.21     12.21 o 
   7   6   9      697.84      688.83     15.88 o 
   0   7   9     2052.03     2048.05     28.29 o 
   1   7   9     6369.80     6440.75     43.98 o 
   2   7   9        8.67       14.84      2.87 o 
   3   7   9     2207.91     2154.62     24.09 o 
   4   7   9      169.37      154.59      7.57 o 
   5   7   9      436.26      422.94     12.37 o 
   6   7   9      106.42      131.11      7.79 o 
   1   8   9     1559.59     1507.69     16.84 o 
   2   8   9     2862.56     2725.86     29.05 o 
   3   8   9     4100.94     3951.36     35.97 o 
   4   8   9     2216.10     2139.45     26.49 o 
   5   8   9     2108.08     2005.64     28.33 o 
   6   8   9       81.93       80.29      7.02 o 
   0   9   9     1830.84     1768.13     26.50 o 
   1   9   9      823.60      830.25     12.27 o 
   2   9   9      515.99      496.98     11.36 o 
   3   9   9     1737.45     1655.48     22.22 o 
   4   9   9       16.72       24.74      4.30 o 
   5   9   9     2158.04     2132.99     27.40 o 
   6   9   9     2316.94     2263.13     34.44 o 
   1  10   9     1345.79     1257.61     17.57 o 
   2  10   9      566.59      552.79     12.19 o 
   3  10   9      760.55      724.21     14.35 o 
   4  10   9     2447.55     2382.56     28.83 o 
   5  10   9       60.65       73.85      6.10 o 
   6  10   9      582.74      575.18     16.58 o 
   0  11   9      817.61      814.90     17.69 o 
   1  11   9     2333.97     2248.95     25.09 o 
   2  11   9      281.28      266.77      8.95 o 
   3  11   9       45.64       53.67      5.07 o 
   4  11   9      169.11      162.40      8.61 o 
   5  11   9     1591.18     1521.16     23.03 o 
   1  12   9      516.95      505.80     11.24 o 
   2  12   9     5879.47     5794.47     50.61 o 
   3  12   9      456.35      461.90     11.75 o 
   4  12   9      565.62      586.06     14.46 o 
   5  12   9     1517.63     1564.27     27.16 o 
   0  13   9     2854.94     2872.63     51.72 o 
   1  13   9      230.07      242.89      8.63 o 
   2  13   9        2.72        7.13      3.12 o 
   3  13   9      231.70      246.97      9.52 o 
   4  13   9       73.07      102.19      7.01 o 
   5  13   9     1393.00     1345.95     74.78 o 
   1  14   9      404.18      409.18     11.84 o 
   2  14   9     1585.14     1568.75     22.88 o 
   3  14   9     2675.60     2684.35     32.01 o 
   4  14   9      244.25      252.11     10.93 o 
   0  15   9        9.73       10.72      5.07 o 
   1  15   9     5851.41     5854.41     52.81 o 
   2  15   9     2222.07     2238.23     28.54 o 
   3  15   9      434.46      429.82     12.20 o 
   1  16   9      670.22      673.48     15.82 o 
   2  16   9      332.81      342.81     11.85 o 
   0  17   9      201.08      193.26     14.08 o 
   1  17   9     1366.74     1359.61     34.98 o 
   0   0  10     8304.32     8300.49    106.95 o 
   1   0  10     8656.13     8797.41     79.17 o 
   2   0  10      335.82      333.73     10.07 o 
   3   0  10      126.84      160.36      9.82 o 
   4   0  10      197.01      196.67     10.95 o 
   5   0  10     1353.90     1390.78     28.41 o 
   6   0  10        3.54       14.00      5.76 o 
   1   1  10     1923.41     1966.95     18.88 o 
   2   1  10     3220.85     3242.31     27.42 o 
   3   1  10     1797.05     1787.10     20.32 o 
   4   1  10       44.15       38.66      4.29 o 
   5   1  10      583.74      578.20     14.51 o 
   6   1  10      111.24      115.22      8.42 o 
   0   2  10       17.41       22.12      4.47 o 
   1   2  10      327.19      316.79      7.64 o 
   2   2  10      825.36      831.16     12.33 o 
   3   2  10      195.04      194.81      7.42 o 
   4   2  10        4.92       13.21      3.18 o 
   5   2  10     4139.75     4164.35     42.24 o 
   6   2  10     2456.86     2467.96     31.44 o 
   1   3  10        2.42        8.87      2.56 o 
   2   3  10     1461.65     1421.26     16.62 o 
   3   3  10     2861.92     2879.53     29.02 o 
   4   3  10     6372.09     6255.33     57.78 o 
   5   3  10     1849.99     1785.88     25.07 o 
   6   3  10       39.06       56.52      5.67 o 
   0   4  10        1.63        4.01      3.03 o 
   1   4  10      198.87      209.19      6.25 o 
   2   4  10     4643.31     4634.99     37.35 o 
   3   4  10        0.16        8.99      2.87 o 
   4   4  10     3777.00     3690.01     40.56 o 
   5   4  10     2737.32     2713.95     34.44 o 
   6   4  10       32.15       50.19      5.38 o 
   1   5  10     1187.18     1207.85     15.09 o 
   2   5  10     1394.57     1414.72     17.32 o 
   3   5  10     1251.96     1279.43     18.01 o 
   4   5  10       65.61       86.60      6.82 o 
   5   5  10      136.54      143.93      8.71 o 
   6   5  10      152.49      166.38      9.52 o 
   0   6  10     5941.50     5931.87     59.68 o 
   1   6  10     9457.44     9601.38     61.12 o 
   2   6  10      177.68      179.71      6.77 o 
   3   6  10      155.20      181.43      8.09 o 
   4   6  10       25.60       34.34      4.44 o 
   5   6  10      563.35      537.42     14.37 o 
   6   6  10        2.70       11.38      3.73 o 
   1   7  10     1342.45     1334.40     16.32 o 
   2   7  10     4826.66     4779.70     42.83 o 
   3   7  10      604.43      612.03     12.48 o 
   4   7  10      137.29      148.89      7.90 o 
   5   7  10      241.83      250.53     10.75 o 
   6   7  10      237.54      252.02     11.33 o 
   0   8  10     5112.49     5069.56     54.15 o 
   1   8  10     1351.17     1283.74     16.95 o 
   2   8  10     2315.99     2203.69     26.38 o 
   3   8  10       18.72       27.75      3.95 o 
   4   8  10     1757.33     1681.75     23.86 o 
   5   8  10     2185.69     2192.60     30.95 o 
   1   9  10       37.06       53.77      4.35 o 
   2   9  10     2144.08     2078.60     25.78 o 
   3   9  10     2625.73     2587.16     30.41 o 
   4   9  10     4486.24     4336.41     42.71 o 
   5   9  10     1128.15     1145.77     21.67 o 
   0  10  10     2862.89     2778.22     36.90 o 
   1  10  10      764.65      752.32     13.93 o 
   2  10  10     8781.00     8744.26     68.83 o 
   3  10  10      444.06      441.18     11.65 o 
   4  10  10     1920.98     1881.94     25.77 o 
   5  10  10     1026.64     1003.35     21.54 o 
   1  11  10      638.18      634.28     12.91 o 
   2  11  10     1163.85     1126.60     18.71 o 
   3  11  10     1142.10     1123.66     19.11 o 
   4  11  10       99.40      102.72      7.02 o 
   0  12  10     3668.14     3636.16     57.12 o 
   1  12  10     2399.29     2335.24     27.02 o 
   2  12  10       45.79       57.93      5.38 o 
   3  12  10      501.77      517.56     13.00 o 
   4  12  10      982.75      991.93     20.58 o 
   1  13  10     1158.71     1112.18     19.05 o 
   2  13  10     2461.14     2444.93     30.07 o 
   3  13  10      728.15      719.49     15.59 o 
   0  14  10     1326.46     1289.16     31.92 o 
   1  14  10      529.43      516.03     13.13 o 
   2  14  10      926.14      926.38     17.69 o 
   3  14  10       50.25       53.98      5.79 o 
   1  15  10      131.93      146.19      8.84 o 
   2  15  10      129.13      162.52     29.72 o 
   1   0  11     1147.67     1151.43     23.99 o 
   2   0  11        6.82        9.03      4.21 o 
   3   0  11        2.43        4.03      4.57 o 
   4   0  11     5873.33     6048.63     81.33 o 
   5   0  11       27.95       45.64      9.37 o 
   6   0  11      460.20      450.17     20.71 o 
   0   1  11     1631.25     1722.15     27.20 o 
   1   1  11     2410.99     2383.57     24.53 o 
   2   1  11     1160.02     1205.12     17.62 o 
   3   1  11      187.42      189.44      9.18 o 
   4   1  11     1279.30     1308.87     20.86 o 
   5   1  11      123.94      146.23      8.87 o 
   6   1  11     2918.47     2949.50     39.01 o 
   1   2  11       10.98       13.03      3.12 o 
   2   2  11     3528.58     3429.10     33.05 o 
   3   2  11      580.56      553.93     12.87 o 
   4   2  11     1840.50     1858.67     25.40 o 
   5   2  11      884.19      848.48     19.97 o 
   6   2  11     1960.83     2010.23     40.24 o 
   0   3  11     9991.58    10159.02    100.10 o 
   1   3  11     1161.39     1155.36     17.02 o 
   2   3  11      144.08      145.31      6.59 o 
   3   3  11       94.05      102.98      6.31 o 
   4   3  11      369.94      411.68     12.66 o 
   5   3  11     2873.94     2958.65     37.47 o 
   1   4  11      474.26      476.44     10.25 o 
   2   4  11     3032.62     3008.25     29.06 o 
   3   4  11       99.86      123.53      7.37 o 
   4   4  11      753.27      773.79     17.20 o 
   5   4  11      213.09      224.52     10.77 o 
   0   5  11     7395.51     7687.05     81.40 o 
   1   5  11     1836.52     1793.67     20.89 o 
   2   5  11     6213.18     6346.49     50.76 o 
   3   5  11       21.24       31.21      4.48 o 
   4   5  11      464.51      480.40     13.62 o 
   5   5  11      162.46      182.39     10.02 o 
   1   6  11      598.90      613.68     12.44 o 
   2   6  11       13.59       14.88      3.37 o 
   3   6  11      138.86      142.83      7.77 o 
   4   6  11     6331.66     6395.65     60.97 o 
   5   6  11        5.78       16.29      4.12 o 
   0   7  11      101.46      117.28      8.26 o 
   1   7  11     3409.25     3350.55     31.24 o 
   2   7  11       48.19       62.95      5.61 o 
   3   7  11       23.14       23.62      4.26 o 
   4   7  11     4999.22     5007.95     55.18 o 
   5   7  11      408.15      450.39     15.26 o 
   1   8  11        3.31        5.00      2.71 o 
   2   8  11     1375.74     1325.77     20.72 o 
   3   8  11       54.36       70.45      6.35 o 
   4   8  11     1022.03     1038.26     20.15 o 
   0   9  11     5633.14     5654.70     60.82 o 
   1   9  11      191.09      190.81      8.11 o 
   2   9  11        7.64       15.65      3.64 o 
   3   9  11       40.64       41.93      5.39 o 
   4   9  11      821.24      816.16     17.90 o 
   1  10  11       78.87      100.25      6.44 o 
   2  10  11     4878.11     4796.39     43.60 o 
   3  10  11      100.58      104.18      7.73 o 
   4  10  11      685.15      695.89     16.68 o 
   0  11  11    12618.58    12900.55    144.08 o 
   1  11  11      304.24      315.02      9.86 o 
   2  11  11     8365.76     8503.95     66.06 o 
   3  11  11       81.95       90.03      6.80 o 
   1  12  11      214.43      242.64      9.38 o 
   2  12  11       41.80       53.51      5.31 o 
   3  12  11      174.40      163.58     32.01 o 
   0  13  11        3.27        7.43      5.05 o 
   1  13  11      125.05      144.79      8.36 o 
   2  13  11       27.48       37.02     11.94 o 
   0   0  12     1305.97     1357.37     61.76 o 
   1   0  12    11044.27    11342.12    111.94 o 
   2   0  12      790.17      764.27     23.64 o 
   3   0  12    16345.23    16967.88    179.57 o 
   4   0  12      576.47      647.50     22.79 o 
   5   0  12      860.46      951.61     62.28 o 
   1   1  12      579.93      595.41     14.06 o 
   2   1  12       62.21       78.42      6.22 o 
   3   1  12     5147.82     5324.55     53.29 o 
   4   1  12        0.19        6.34      3.71 o 
   5   1  12      463.71      489.13     31.28 o 
   0   2  12       95.74       95.94      8.89 o 
   1   2  12      509.24      504.57     11.74 o 
   2   2  12      363.77      371.85     11.03 o 
   3   2  12       38.62       52.96      5.98 o 
   4   2  12       17.49       31.70      5.93 o 
   1   3  12     3951.46     3971.28     37.22 o 
   2   3  12       61.36       60.99      6.09 o 
   3   3  12     2767.37     2722.12     34.61 o 
   4   3  12     1777.56     1835.14     30.90 o 
   0   4  12       34.06       46.56      6.82 o 
   1   4  12      306.53      299.44     10.61 o 
   2   4  12     1069.36     1073.04     18.49 o 
   3   4  12      162.70      172.46     11.29 o 
   4   4  12       77.70       88.75      7.51 o 
   1   5  12      695.00      721.21     15.02 o 
   2   5  12       99.47      122.64      7.53 o 
   3   5  12     4446.43     4592.01     52.05 o 
   4   5  12        0.41       14.31      4.50 o 
   0   6  12     2661.05     2737.62     42.09 o 
   1   6  12     5262.56     5310.79     48.67 o 
   2   6  12      213.19      223.26      9.59 o 
   3   6  12     8684.26     9089.68     73.33 o 
   4   6  12      343.60      359.60     13.72 o 
   1   7  12      316.63      334.27     10.83 o 
   2   7  12      142.44      168.02      8.64 o 
   3   7  12     5796.78     5907.03     54.18 o 
   0   8  12        7.58        9.09      7.73 o 
   1   8  12      362.17      374.97     11.48 o 
   2   8  12      220.80      250.65     10.18 o 
   3   8  12       18.13       40.83      5.09 o 
   1   9  12     4728.41     4835.83     46.91 o 
   2   9  12      420.38      425.25     12.38 o 
   3   9  12     4760.87     4782.83     72.36 o 
   0  10  12      124.86      124.38     11.76 o 
   1  10  12      518.32      532.13     13.57 o 
   2  10  12      853.18      875.61     17.70 o 
   1  11  12      649.41      649.78     17.32 o 
   1   0  13      445.46      454.72     18.52 o 
   2   0  13     1020.11     1009.67     28.48 o 
   3   0  13       28.99       34.61      7.78 o 
   0   1  13     3908.09     3980.16     60.59 o 
   1   1  13     4033.87     4151.76     44.00 o 
   2   1  13       55.37       69.76      7.01 o 
   3   1  13        4.88        9.57      4.30 o 
   1   2  13       43.09       49.64      5.72 o 
   2   2  13       27.69       23.97      5.07 o 
   3   2  13     1938.46     2001.93     31.95 o 
   0   3  13      248.82      283.62     14.20 o 
   1   3  13      354.41      343.23     11.62 o 
   2   3  13     1402.22     1357.88     23.34 o 
   3   3  13       15.07       29.72      5.98 o 
   1   4  13        5.15       15.42      4.28 o 
   2   4  13      220.28      267.21     11.12 o 
   3   4  13      956.20      934.22     61.93 o 
   0   5  13     8202.56     8519.90     92.72 o 
   1   5  13     2759.04     2861.65     33.75 o 
   2   5  13     3148.89     3280.27     42.45 o 
   1   6  13      651.39      670.12     15.28 o 
   2   6  13      572.15      568.12     15.38 o 
   0   7  13     2805.26     2886.05     51.23 o 
   1   7  13     4349.66     4433.88     47.94 o 
                                                 
